# Supplementary material for: The effect of M. tuberculosis lineage on clinical phenotype
Source: PLOS Glob Public Health. 2023 Dec 20;3(12):e0001788. doi: 10.1371/journal.pgph.0001788 (PMC10732390; doi:10.1371/journal.pgph.0001788)
Supplement: S1 Table — (XLSX) [file pgph.0001788.s005.xlsx]

## Sheet: Sheet1
S1 Table: Variables from each country
			Total	L1	L2	L3	L4
Germany	Pulmonary TB		611	29	58	68	456
	Extra-pulmonary TB		62
		TB meningitis	3	1	0	0	2
		TB osteomyelitis	10	4	1	2	3
		Other	49	4	3	12	30
	Sex		673
		Male	412	26	39	58	289
		Female	261	12	23	24	202
	Age Median (1st quartile, 3rd quartile)			39 (24, 57)	36 (28, 46)	30 (21, 54)	46 (32, 64)
	Age groups	0-10	10	0	2	0	8
		11-20	64	4	5	18	37
		21-30	122	12	15	23	72
		31-40	114	5	20	8	81
		41-50	109	5	10	8	86
		51-60	82	3	5	14	60
		61-70	62	5	2	4	51
		71-80	72	3	2	7	60
		81-90	35	1	1	0	33
		91-100	3	0	0	0	3
	Diabetes		673
		Yes	32	5	0	3	24
		No	641	33	62	79	467
	HIV infection		673
		Yes	29	0	7	0	22
		No	644	38	55	82	469
	Cavity on chest radiograph		672
		Yes	271	13	24	29	205
		No	401	25	38	53	285
	Drug susceptibility		673
		Sensitive	608	33	39	75	461
		Isoniazid resistant	46	5	12	5	24
		Rifampicin resisant	19	0	11	2	6
	Immigration		673
		Born local	232	7	12	4	209
		Born overseas	441	31	50	78	282
Vietnam	Pulmonary TB		2330	512	1588	0	230
	Extra-pulmonary TB		586	181	366	0	39
	Sex		2908
		Male	2176	527	1459	0	190
		Female	732	164	491	0	77
	Age Median (1st quartile, 3rd quartile)			43 (32, 52)	37 (28, 47)		38 (30, 48)
	Age groups	11-20	137	18	107	0	12
		21-30	729	142	526	0	61
		31-40	719	143	499	0	77
		41-50	720	193	460	0	67
		51-60	421	124	260	0	37
		61-70	124	46	69	0	9
		71-80	40	18	19	0	3
		81-90	12	6	6	0	0
		91-100	6	1	4	0	1
	HIV infection		2916
		Yes	341	70	248	0	23
		No	2575	623	1706	0	246
	Timika score		691	50 (15, 62)	30 (12, 60)		15 (8, 42)
	Cavity on chest radiograph		2228
		Yes	744	203	485	0	56
		No	1484	287	1033	0	164
	Drug susceptibility		2871
		Sensitive	1868	543	1142	0	183
		Isoniazid resistant	642	117	459	0	66
		Rifampicin resisant	361	26	322	0	13
	Immigration		2916
		Born local	2916	693	1954	0	269
		Born overseas	0	0	0	0	0
Indonesia	Pulmonary TB		765	37	300	0	428
	Extra-pulmonary TB		106	1	44	0	61
	Pulmonary cavity among patients with extra-pulmonary TB		63	0	25	0	38
	Sex		871
		Male	475	29	183	0	263
		Female	396	9	161	0	226
	Age Median (1st quartile, 3rd quartile)			46 (36, 58)	37 (27, 47)		39 (28, 50)
	Age groups	11-20	76	0	34	0	42
		21-30	182	3	77	0	102
		31-40	221	12	90	0	119
		41-50	200	7	78	0	115
		51-60	125	9	37	0	79
		61-70	53	4	26	0	23
		71-80	8	2	2	0	4
		81-90	5	1	0	0	4
	Diabetes		776
		Yes	164	7	66	0	91
		No	612	31	243	0	338
	HIV infection		795
		Yes	3	0	2	0	1
		No	792	37	308	0	447
	Timika score		406	38 (28, 59)	48 (21, 71)		48 (25, 73)
	Cavity on chest radiograph		595
		Yes	269	8	112	0	149
		No	326	17	130	0	179
	Drug susceptibility		871
		Sensitive	663	31	226	0	406
		Isoniazid resistant	42	3	10	0	29
		Rifampicin resisant	166	4	108	0	54
	Immigration		871
		Born local	871	38	344	0	489
		Born overseas	0	0	0	0	0
UK	Pulmonary TB		1032	102	58	415	457
	Extra-pulmonary TB		1653
		TB meningitis	33	5	2	14	12
		TB osteomyelitis	105	27	1	43	34
		Other	483	80	25	232	146
	Sex		1653
		Male	958	117	45	409	387
		Female	695	97	41	295	262
	Immigration		1653
		Born local	448	33	18	150	247
		Born overseas	1205	181	68	554	402
Italy	Pulmonary		90	12	8	5	65
	Sex		90
		Male	59	7	4	4	44
		Female	31	5	4	1	21
	Age Median (1st quartile, 3rd quartile)			38 (30, 48)	33 (26, 43)	35 (29, 36)	39 (28, 52)
	Age groups	11-20	7	0	1	0	6
		21-30	22	3	3	2	14
		31-40	22	4	1	2	15
		41-50	18	3	2	1	12
		51-60	8	0	0	0	8
		61-70	9	1	1	0	7
		71-80	4	1	0	0	3
	HIV infection		90
		Yes	6	0	1	0	5
		No	84	12	7	5	60
	Timika score		90	10 (5, 11)	12 (5, 30)	10 (10, 10)	15 (5, 50)
	Cavity on chest radiograph		90
		Yes	20	1	2	1	16
		No	70	11	6	4	49
	Drug susceptibility		90
		Sensitive	81	12	6	5	58
		Isoniazid resistant	6	0	1	0	5
		Rifampicin resisant	3	0	1	0	2
	Immigration		90
		Born local	16	1	2	0	13
		Born overseas	74	11	6	5	52
Peru	Pulmonary		429	0	64	0	365
	Sex		428
		Male	286	0	51	0	235
		Female	142	0	13	0	129
	Age Median (1st quartile, 3rd quartile)				28 (24, 40)		31 (23, 46)
	Age groups	11-20	61	0	2	0	59
		21-30	153	0	33	0	120
		31-40	82	0	13	0	69
		41-50	48	0	9	0	39
		51-60	38	0	5	0	33
		61-70	29	0	2	0	27
		71-80	16	0	0	0	16
		81-90	1	0	0	0	1
	Diabetes		413
		Yes	53	0	7	0	46
		No	360	0	55	0	305
	HIV infection		411
		Yes	14	0	2	0	12
		No	397	0	60	0	337
	Timika score		420		38 (21, 54)		38 (24, 58)
	Cavity on chest radiograph		420
		Yes	342	0	44	0	298
		No	78	0	15	0	63
	Immigration		429
		Born local	429	0	64	0	365
		Born overseas	0	0	0	0	0
South Africa	Pulmonary		175	3	94	2	76
	Sex		174
		Male	106	1	58	2	45
		Female	68	2	36	0	30
	Age Median (1st quartile, 3rd quartile)			37 (31, 45)	38 (28, 46)	46 (43, 50)	41 (33, 49)
	Age groups	11-20	8	0	7	0	1
		21-30	30	1	17	0	12
		31-40	58	1	33	1	23
		41-50	38	0	16	0	22
		51-60	24	1	10	1	12
		61-70	7	0	3	0	4
		71-80	2	0	2	0	0
	HIV infection		169
		Yes	112	2	53	2	55
		No	57	0	36	0	21
	Drug susceptibility		175
		Sensitive	1	0	0	0	1
		Isoniazid resistant	3	0	0	0	3
		Rifampicin resisant	171	3	94	2	72
	Immigration		175
		Born local	175	3	94	2	76
		Born overseas	0	0	0	0	0
China	Pulmonary		5445	26	3865	3	1551
	Sex		5445
		Male	3990	19	2801	3	1167
		Female	1455	7	1064	0	384
	Age Median (1st quartile, 3rd quartile)			55 (33, 67)	47 (31, 61)	57 (42, 62)	49 (34, 62)
	Age groups	0-10	3	0	2	0	1
		11-20	416	4	295	0	117
		21-30	841	2	630	1	208
		31-40	673	5	486	0	182
		41-50	1104	1	800	0	303
		51-60	927	5	639	1	282
		61-70	848	5	571	1	271
		71-80	504	1	351	0	152
		81-90	124	3	87	0	34
		91-100	5	0	4	0	1
	Diabetes		5445
		Yes	430	1	295	0	134
		No	5015	25	3570	3	1417
	Cavity on chest radiograph		5246
		Yes	1741	13	1201	2	525
		No	3505	13	2499	1	992
	Drug susceptibility		4513
		Sensitive	3788	23	2644	1	1120
		Isoniazid resistant	362	0	266	0	96
		Rifampicin resisant	363	0	312	0	51
	Immigration		5445
		Born local	5445	26	3865	3	1551
		Born overseas	0	0	0	0	0
