# Supplementary material for: The effect of M. tuberculosis lineage on clinical phenotype
Source: PLOS Glob Public Health. 2023 Dec 20;3(12):e0001788. doi: 10.1371/journal.pgph.0001788 (PMC10732390; doi:10.1371/journal.pgph.0001788)
Supplement: S2 Table — (XLSX) [file pgph.0001788.s006.xlsx]

## Sheet: Sheet1
S2 Table: Pulmonary TB vs. extra-pulmonary TB, by lineage, controlling for all additional variables
			Pulmonary TB	Extra-pulmonary TB	Total	Odds ratio	95% confidence interval	p-value	Global p-value
Germany	Lineage	L1	29	9	38				0.029
		L2	58	4	62	4.88	1.41; 19.8	0.016
		L3	68	14	82	1.85	0.69; 4.83	0.213
		L4	456	35	491	3.16	1.29; 7.23	0.008
	Age in 10 years		611	62	673				0.252
		rcs(Age10, 3)Age10				0.88	0.60; 1.26	0.499
		rcs(Age10, 3)Age10'				1.41	0.82; 2.54	0.228
	Diabetes	No	581	60	641				0.458
		Yes	30	2	32	1.72	0.46; 11.4	0.485
	HIV infection	No	583	61	644				0.312
		Yes	28	1	29	2.52	0.50; 46.2	0.375
	Immigration	Born local	226	6	232				<0.001
		Born overseas	385	56	441	0.23	0.08; 0.51	0.001
Vietnam	Lineage	L1	512	179	691				<0.001
		L2	1588	362	1950	1.7	1.38; 2.09	<0.001
		L3	.	.		.
		L4	230	37	267	2.43	1.66; 3.63	<0.001
	Age in 10 years		2330	578	2908				<0.001
		rcs(Age10, 3)Age10				0.83	0.69; 1.01	0.06
		rcs(Age10, 3)Age10'				1.73	1.37; 2.22	<0.001
	HIV infection*	No	2294	279	2573
		Yes	36	299	335
Indonesia**	Lineage	L1	36	1	37				0.636
		L2	255	43	298	0.49	0.05; 2.10	0.377
		L4	366	60	426	0.45	0.05; 1.90	0.316
	Age in 10 years		657	104	761				<0.001
		rcs(Age10, 3)Age10				2.3	1.49; 3.55	<0.001
		rcs(Age10, 3)Age10'				1.29	0.57; 3.55	0.564
	Diabetes	No	501	100	601				0.318
		Yes	156	4	160	1.69	0.64; 5.55	0.305
	HIV infection	No	656	102	758				0.057
		Yes	1	2	3	0.13	0.01; 1.10	0.061
