# Supplementary material for: The effect of M. tuberculosis lineage on clinical phenotype
Source: PLOS Glob Public Health. 2023 Dec 20;3(12):e0001788. doi: 10.1371/journal.pgph.0001788 (PMC10732390; doi:10.1371/journal.pgph.0001788)
Supplement: S3 Table — (XLSX) [file pgph.0001788.s007.xlsx]

## Sheet: Sheet1
S3 Table: Pulmonary TB vs. extra-pulmonary TB, by lineage, controlling for age and immigration
			Pulmonary TB	Extra-pulmonary TB	Total	Odds ratio	95% confidence interval	p-value	Global p-value
Germany	Lineage	L1	29	9	38				0.023
		L2	58	4	62	5.01	1.47; 20.1	0.013
		L3	68	14	82	1.78	0.67; 4.62	0.238
		L4	456	35	491	3.14	1.29; 7.09	0.008
	Age in 10 years		611	62	673				0.234
		rcs(Age10, 3)Age10				0.91	0.63; 1.30	0.612
		rcs(Age10, 3)Age10'				1.37	0.80; 2.45	0.274
	Immigration	Born local	296	6	302				<0.001
		Born overseas	385	56	441	0.23	0.09; 0.52	0.001
Vietnam	Lineage	L1	512	179	691				<0.001
		L2	1588	362	1950	1.7	1.38; 2.09	<0.001
		L3	.	.		.
		L4	230	37	267	2.43	1.66; 3.63	<0.001
	Age in 10 years		2330	578	2908				<0.001
		rcs(Age10, 3)Age10				0.83	0.69; 1.01	0.06
		rcs(Age10, 3)Age10'				1.73	1.37; 2.22	<0.001
Indonesia**	Lineage	L1	37	1	38				0.694
		L2	300	44	344	0.5	0.05; 2.12	0.391
		L3	.	.		.
		L4	428	61	489	0.48	0.05; 2.00	0.355
	Age in 10 years		765	106	871				<0.001
		rcs(Age10, 3)Age10				1.92	1.25; 2.93	0.003
		rcs(Age10, 3)Age10'				1.76	0.74; 5.07	0.215
UK	Lineage	L1	102	112	214				<0.001
		L2	58	28	86	2.21	1.31; 3.81	0.003
		L3	415	289	704	1.51	1.11; 2.07	0.009
		L4	457	192	649	2.19	1.59; 3.04	<0.001
	Immigration	Born local	353	95	448				<0.001
		Born overseas	679	526	1205	0.38	0.29; 0.49	<0.001
Combined (including age, imputing age in UK as mean age in Germany)	Lineage	L1	680	301	981				<0.001
		L2	2004	438	2442	1.79	1.49; 2.15	<0.001
		L3	483	303	786	1.4	1.09; 1.79	0.007
		L4	1570	325	1895	2.04	1.65; 2.53	<0.001
	Country	Germany	611	62	673				<0.001
		Indonesia	764	106	870	0.36	0.24; 0.54	<0.001
		UK	1032	621	1653	0.19	0.14; 0.26	<0.001
		Vietnam	2330	578	2908	0.24	0.16; 0.35	<0.001
	Immigration	Born local	3673	785	4458				<0.001
		Born overseas	1064	582	1646	0.37	0.29; 0.47	<0.001
	Age in 10 years		4737	1367	6104				<0.001
		rcs(Age10, 3)Age10				1.17	1.02; 1.33	0.02
		rcs(Age10, 3)Age10'				1.16	1.01; 1.33	0.033
* Although data on HIV are available, these were from two clinical trials on TB meningitis, one for HIV infected patients, and one for HIV uninfected patients. The sampling frame did not therefore allow for these data to be incorporated into the model without bias. ** Results were reported with the Firth's correction since numbers in group were small.
Sensitivity analysis
Combined (including age, excluding UK)	Lineage	L1	578	189	767				<0.001
		L2	1946	410	2356	1.73	1.41; 2.12	<0.001
		L3	68	14	82	1.2	0.60; 2.49	0.618
		L4	1113	133	1246	1.97	1.48; 2.63	<0.001
	Country	Germany	611	62	673				<0.001
		Indonesia	764	106	870	0.28	0.11; 0.60	0.003
		Vietnam	2330	578	2908	0.18	0.07; 0.39	<0.001
	Immigration	Born local	3320	690	4010				<0.001
		Born overseas	385	56	441	0.27	0.10; 0.61	0.004
	Age in 10 years		3705	746	4451				<0.001
		rcs(Age10, 3)Age10				1.1	0.94; 1.27	0.228
		rcs(Age10, 3)Age10'				1.35	1.09; 1.68	0.007
Combined (excluding age, excluding UK)	Lineage	L1	578	191	769				<0.001
		L2	1946	414	2360	1.52	1.24; 1.84	<0.001
		L3	68	14	82	0.99	0.50; 2.04	0.98
		L4	1114	135	1249	1.76	1.33; 2.34	<0.001
	Country	Germany	611	62	673				<0.001
		Indonesia	765	106	871	0.2	0.08; 0.43	<0.001
		Vietnam	2330	586	2916	0.13	0.05; 0.27	<0.001
	Immigration	Born local	3321	698	4019				<0.001
		Born overseas	385	56	441	0.21	0.08; 0.46	<0.001
Combined (including age, excluding UK, replace mean age in Germany)	Lineage	L1	578	189	767				<0.001
		L2	1946	410	2356	1.76	1.44; 2.16	<0.001
		L3	68	14	82	1.13	0.57; 2.33	0.733
		L4	133	1113	1246	2.04	1.53; 2.73	<0.001
	Country	Germany	611	62	673				<0.001
		Indonesia	764	106	870	0.23	0.09; 0.50	<0.001
		Vietnam	2330	578	2908	0.15	0.06; 0.33	<0.001
	Immigration	Born local	3320	690	4010				<0.001
		Born overseas	385	56	441	0.21	0.08; 0.47	<0.001
	Age in 10 years		3705	746	4451				<0.001
		rcs(Age10, 3)Age10				1.11	0.95; 1.30	0.177
		rcs(Age10, 3)Age10'				1.32	1.10; 1.59	0.003
