# Supplementary material for: The effect of M. tuberculosis lineage on clinical phenotype
Source: PLOS Glob Public Health. 2023 Dec 20;3(12):e0001788. doi: 10.1371/journal.pgph.0001788 (PMC10732390; doi:10.1371/journal.pgph.0001788)
Supplement: S4 Table — (XLSX) [file pgph.0001788.s008.xlsx]

## Sheet: Sheet1
S4 Table: Causal mediation analysis on Pulmonary TB vs. extra-pulmonary TB, by lineage, mediated by drug resistance, controlling for country, age, and immigration
Outcome regressionn (logistic/log-linear regression) on pulmonary TB vs. extra-pulmonary TB, by lineage, controlling for drug resistance, country, age, and immigration
			Odds ratio	95% confidence interval	p-value				Relative risk	95% confidence interval	p-value
Combined	Lineage	L1
		L2	1.63	1.32; 2.00	<0.001				1.1	1.00; 1.21	0.053
		L3	1.21	0.61; 2.51	0.598				1.06	0.79; 1.39	0.694
		L4	1.91	1.43; 2.55	<0.001				1.12	1.00; 1.26	0.06
	Drug resistance	No
		Yes	1.32	1.10; 1.59	0.003				1.05	0.97; 1.13	0.204
	Country	Germany
		Indonesia	0.24	0.09; 0.52	0.001				0.95	0.81; 1.11	0.496
		Vietnam	0.15	0.06; 0.33	<0.001				0.88	0.75; 1.03	0.117
	Age in 10 years		1.32	1.24; 1.41	<0.001				1.04	1.02; 1.06	<0.001
	Immigration	Born local
		Born overseas	0.26	0.10; 0.57	0.002				0.95	0.80; 1.12	0.521
Mediator regressions (logistic regression) on presence of drug resistance, by lineage, controlling for country, age, and immigration
			Odds ratio	95% confidence interval	p-value
Combined	Lineage	L1
		L2	2.63	2.17; 3.22	<0.001
		L3	0.92	0.36; 2.07	0.853
		L4	1.16	0.89; 1.51	0.279
	Country	Germany
		Indonesia	3.66	2.13; 6.77	<0.001
		Vietnam	5.21	3.03; 9.65	<0.001
	Age in 10 years		1.01	0.97; 1.06	0.575
	Immigration	Born local
		Born overseas	2.02	1.10; 3.90	0.029
Effect decomposition on the odd ratio/ rate ratio scale via the regression-based approach
			OR: Imputation, bootstrap *			OR: Parametric, delta ***			RR: Imputation, bootstrap *			RR: Parametric, bootstrap **			RR: Parametric, delta ***
Combined			Odds ratio	95% confidence interval	p-value	Odds ratio	95% confidence interval	p-value	Relative risk	95% confidence interval	p-value	Relative risk	95% confidence interval	p-value	Relative risk	95% confidence interval	p-value
Lineage	L2	NDE	1.6	1.29; 1.93	<0.001	1.63	1.33; 2.00	<0.001	1.1	1.05; 1.15	<0.001	1.1	1.05; 1.15	<0.001	1.1	1.00; 1.21	0.053
		NIE	1.05	1.02; 1.09	0.006	1.06	1.01; 1.10	0.007	1.01	1.00; 1.02	<0.001	1.01	1.00; 1.02	<0.001	1.01	0.99; 1.02	0.212
		TE	1.68	1.37; 2.03	<0.001	1.72	1.40; 2.10	<0.001	1.11	1.06; 1.16	<0.001	1.11	1.06; 1.16	<0.001	1.11	1.01; 1.22	0.032
		PM	0.12	0.04; 0.23	0.006	0.13	0.03; 0.22	0.009	0.09	0.03; 0.20	<0.001	0.09	0.03; 0.20	<0.001	0.09	-0.07; 0.25	0.275
	L3	NDE	1.2	0.62; 2.80	0.61	1.21	0.60; 2.45	0.598	1.06	0.94; 1.17	0.368	1.06	0.93; 1.18	0.362	1.06	0.80; 1.40	0.694
		NIE	1	0.96; 1.03	0.782	1.00	0.96; 1.03	0.85	1	0.99; 1.01	0.822	1	0.99; 1.01	0.83	1	0.99; 1.01	0.852
		TE	1.2	0.62; 2.79	0.608	1.21	0.59; 2.44	0.605	1.06	0.94; 1.17	0.366	1.06	0.94; 1.18	0.374	1.06	0.80; 1.40	0.697
		PM	-0.01	-0.56; 0.81	0.922	-0.02	-0.25; 0.21	0.86	-0.01	-0.44; 0.36	0.848	-0.01	-0.33; 0.35	0.868	-0.01	-0.13; 0.11	0.866
	L4	NDE	1.86	1.43; 2.40	<0.001	1.91	1.43; 2.55	<0.001	1.12	1.07; 1.18	<0.001	1.12	1.07; 1.18	<0.001	1.12	1.00; 1.26	0.06
		NIE	1.01	0.99; 1.02	0.398	1.01	0.99; 1.02	0.314	1	1.00; 1.01	0.306	1	1.00; 1.01	0.266	1	1.00; 1.01	0.412
		TE	1.88	1.46; 2.42	<0.001	1.92	1.44; 2.57	<0.001	1.12	1.07; 1.18	<0.001	1.12	1.07; 1.18	<0.001	1.12	1.00; 1.26	0.057
		PM	0.01	-0.02; 0.05	0.398	0.01	-0.01; 0.04	0.316	0.01	-0.01; 0.04	0.306	0.01	-0.01; 0.04	0.266	0.01	-0.02; 0.04	0.446
	NDE: natural direct effect odds ratio; NIE: natural indirect effect odds ratio; TE: total effect odds ratio; PM: overall proportion mediated
	Multi-variable models adjusted for country, immigration, and age are shown.
	* Direct counterfactual imputation estimation with bootstrap method standard errors, confidence intervals and p-values
	** Closed-form parameter function estimation with bootstrap method standard errors, confidence intervals and p-values
	*** Closed-form parameter function estimation with delta method standard errors, confidence intervals and p-values
