# Supplementary material for: The effect of M. tuberculosis lineage on clinical phenotype
Source: PLOS Glob Public Health. 2023 Dec 20;3(12):e0001788. doi: 10.1371/journal.pgph.0001788 (PMC10732390; doi:10.1371/journal.pgph.0001788)
Supplement: S5 Table — (XLSX) [file pgph.0001788.s009.xlsx]

## Sheet: Sheet1
S5 Table: Causal mediation analysis on Pulmonary TB vs. extra-pulmonary TB, by lineage, mediated by drug resistance, controlling for country, age, diabetes and immigration
Outcome regressionn (logistic/log-linear regression) on pulmonary TB vs. extra-pulmonary TB, by lineage, controlling for drug resistance, country, age, diabetes and immigration
			Odds ratio	95% confidence interval	p-value
Combined	Lineage	L1
		L2	1.21	0.53; 2.55	0.629
		L3	0.94	0.36; 2.40	0.9
		L4	1.31	0.60; 2.62	0.464
	Drug resistance	No
		Yes	3.38	1.97; 6.21	<0.001
	Country	Germany
		Indonesia	0.17	0.06; 0.36	<0.001
	Age in 10 years		1.5	1.33; 1.72	<0.001
	Immigration	Born local
		Born overseas	0.25	0.09; 0.56	0.002
	Diabetes	No
		Yes	3.34	1.52; 8.82	0.006
Mediator regressions (logistic regression) on presence of drug resistance, by lineage, controlling for country, age, diabetes and immigration
			Odds ratio	95% confidence interval	p-value
Combined	Lineage	L1
		L2	2.47	1.31; 5.02	0.008
		L3	0.68	0.23; 1.86	0.462
		L4	0.78	0.42; 1.58	0.47
	Country	Germany
		Indonesia	3.7	2.11; 6.99	<0.001
	Age in 10 years		0.98	0.89; 1.08	0.653
	Immigration	Born local
		Born overseas	1.84	1.00; 3.59	0.061
	Diabetes	No
		Yes	0.64	0.40; 0.98	0.046
Effect decomposition on the odd ratio/ rate ratio scale via the regression-based approach
			OR: Imputation, bootstrap *
Combined			Odds ratio	95% confidence interval	p-value
Lineage	L2	NDE	1.19	0.46; 2.34	0.67
		NIE	1.15	1.04; 1.33	0.012
		TE	1.37	0.53; 2.69	0.402
		PM	0.5	-2.01; 3.89	0.41
	L3	NDE	0.95	0.34; 2.45	0.89
		NIE	0.94	0.85; 1.08	0.468
		TE	0.89	0.32; 2.16	0.824
		PM	0.52	-2.52; 1.88	0.936
	L4	NDE	1.28	0.53; 2.31	0.548
		NIE	0.96	0.88; 1.05	0.53
		TE	1.23	0.53; 2.22	0.58
		PM	-0.21	-1.63; 1.33	0.786
	NDE: natural direct effect odds ratio; NIE: natural indirect effect odds ratio; TE: total effect odds ratio
	Multi-variable models adjusted for country, immigration, and age are shown.
	* Direct counterfactual imputation estimation with bootstrap method standard errors, confidence intervals and p-values
