# Supplementary material for: The effect of M. tuberculosis lineage on clinical phenotype
Source: PLOS Glob Public Health. 2023 Dec 20;3(12):e0001788. doi: 10.1371/journal.pgph.0001788 (PMC10732390; doi:10.1371/journal.pgph.0001788)
Supplement: S6 Table — (XLSX) [file pgph.0001788.s010.xlsx]

## Sheet: Sheet1
S6 Table: Presence of cavity on chest radiograph, by lineage
			Cavity	No cavity	Total	Odds ratio	95% confidence interval	p-value	Global p-value
Germany	Lineage	L1	13	16	29				0.94
		L2	24	34	58	0.82	0.33; 2.05	0.67
		L3	29	39	68	0.96	0.39; 2.33	0.919
		L4	204	252	456	0.98	0.46; 2.14	0.965
	Age in 10 years		270	341	611				0.012
		rcs(Age10, 3)Age10				1.21	0.99; 1.50	0.068
		rcs(Age10, 3)Age10'				0.69	0.52; 0.91	0.01
	Immigration	Born local	105	121	226				0.276
		Born overseas	165	220	385	0.82	0.57; 1.17	0.276
Vietnam	Lineage	L1	203	287	490				<0.001
		L2	485	1033	1518	0.66	0.53; 0.81	<0.001
		L3			.	.	.	.
		L4	56	164	220	0.47	0.33; 0.67	<0.001
	Age in 10 years		744	1484	2228				0.175
		rcs(Age10, 3)Age10				1.14	0.96; 1.35	0.136
		rcs(Age10, 3)Age10'				0.84	0.70; 1.01	0.072
Italy	Lineage	L1	1	11	12				0.556
		L2	2	6	8	3.77	0.29; 94.0	0.325
		L3	1	4	5	2.4	0.08; 72.0	0.569
		L4	16	49	65	3.79	0.64; 72.7	0.223
	Age in 10 years		20	70	90
		rcs(Age10, 3)Age10				1.35	0.55; 3.57	0.526
		rcs(Age10, 3)Age10'				0.49	0.09; 2.20	0.371
	Immigration	Born local	3	13	16				0.961
		Born overseas	17	57	74	1.04	0.22; 5.85	0.66
Indonesia	Lineage	L1	8	16	24				0.682
		L2	112	114	226	1.43	0.59; 3.72	0.446
		L3			.
		L4	149	162	311	1.48	0.62; 3.82	0.391
	Age in 10 years		206	292	498				<0.001
		rcs(Age10, 3)Age10				0.51	0.36; 0.71	<0.001
		rcs(Age10, 3)Age10'				1.43	0.97; 2.10	0.07
China	Lineage	L1	13	13	26				0.094
		L2	1201	2499	3700	0.45	0.20; 0.98	0.043
		L3	2	1	3	1.9	0.16; 44.0	0.618
		L4	525	992	1517	0.49	0.22; 1.08	0.075
	Age in 10 years		1741	3505	5246				<0.001
		rcs(Age10, 3)Age10				1.27	1.17; 1.38	<0.001
		rcs(Age10, 3)Age10'				0.75	0.68; 0.82	<0.001
Peru	Lineage	L1							0.188
		L2	44	15	59
		L3			.
		L4	297	63	360	1.56	0.80; 2.95	0.178
	Age in 10 years		341	78	419				0.446
		rcs(Age10, 3)Age10				1.18	0.70; 1.98	0.542
		rcs(Age10, 3)Age10'				0.88	0.31; 2.59	0.818
Combined	Lineage	L1	238	343	581				0.002
		L2	1868	3701	5569	0.69	0.57; 0.83	<0.001
		L3	32	44	76	0.78	0.45; 1.31	0.347
		L4	1247	1682	2929	0.73	0.59; 0.90	0.002
	Country	China	1741	3505	5246				<0.001
		Germany	270	341	611	1.73	1.31; 2.27	<0.001
		Indonesia	269	292	561	1.71	1.42; 2.04	<0.001
		Italy	20	70	90	0.59	0.33; 1.03	0.069
		Peru	341	78	419	8.54	6.61; 11.2	<0.001
		Vietnam	744	1484	2228	0.89	0.79; 1.00	0.048
	Age in 10 years		3385	5770	9155				<0.001
		rcs(Age10, 3)Age10				1.17	1.09; 1.25	<0.001
		rcs(Age10, 3)Age10'				0.79	0.73; 0.86	<0.001
	Immigration	Born local	3203	5493	8696				0.31
		Born overseas	182	277	459	0.84	0.61; 1.17	0.31
												RR: Parametric, bootstrap **			RR: Parametric, delta ***
												Relative risk	95% confidence interval	p-value	Relative risk	95% confidence interval	p-value
												0.75	0.67; 0.84	<0.001	0.75	0.65; 0.88	<0.001
												1.02	1.01; 1.03	<0.001	1.02	1.01; 1.04	0.005
												0.77	0.69; 0.87	<0.001	0.77	0.67; 0.90	0.006
												0.8	0.57; 1.08	0.156	0.8	0.53; 1.21	0.292
												1	0.98; 1.01	0.642	1	0.98; 1.01	0.675
												0.8	0.56; 1.07	0.146	0.8	0.53; 1.20	0.286
												0.78	0.69; 0.90	<0.001	0.78	0.67; 0.92	0.003
												1.01	1.00; 1.01	0.01	1.01	1.00; 1.01	0.06
												0.79	0.70; 0.90	<0.001	0.79	0.67; 0.93	0.004
