# Supplementary material for: The effect of M. tuberculosis lineage on clinical phenotype
Source: PLOS Glob Public Health. 2023 Dec 20;3(12):e0001788. doi: 10.1371/journal.pgph.0001788 (PMC10732390; doi:10.1371/journal.pgph.0001788)
Supplement: S7 Table — (XLSX) [file pgph.0001788.s011.xlsx]

## Sheet: Sheet1
S7 Table: Presence of cavity on chest radiograph, by lineage, controlling for additional variables
Germany	Lineage	L1	13	16	29	.			0.966
		L2	24	34	58	0.86	0.34; 2.18	0.749
		L3	29	39	68	0.95	0.39; 2.33	0.904
		L4	204	252	456	1	0.46; 2.19	0.993
	Age in 10 years		270	341	611				0.008
		rcs(Age10, 3)Age10				1.23	1.00; 1.53	0.049
		rcs(Age10, 3)Age10'				0.67	0.50; 0.89	0.006
	Diabetes	No	258	3232	3490				0.824
		Yes	12	18	30	0.92	0.41; 1.98	0.824
	HIV infection	No	260	323	583				0.181
		Yes	10	18	28	0.58	0.25; 1.28	0.189
	Immigration	Born local	105	121	226				0.275
		Born overseas	165	220	385	0.82	0.57; 1.17	0.275
Indonesia	Lineage	L1	8	16		.			0.648
		L2	110	111		1.45	0.60; 3.81	0.423
		L3	.	.		.
		L4	148	159		1.52	0.63; 3.93	0.361
	Age in 10 years		203	286					<0.001
		rcs(Age10, 3)Age10				0.5	0.35; 0.70	<0.001
		rcs(Age10, 3)Age10'				1.49	1.01; 2.19	0.045
	Diabetes	No	223	203					0.272
		Yes	43	83		0.77	0.48; 1.22	0.273
China	Lineage	L1	13	13		.			0.061
		L2	1201	2499		0.44	0.20; 0.97	0.04
		L3	2	1		1.92	0.16; 44.4	0.613
		L4	525	992		0.49	0.22; 1.07	0.07
	Age in 10 years		1741	3505					<0.001
		rcs(Age10, 3)Age10				1.26	1.16; 1.37	<0.001
		rcs(Age10, 3)Age10'				0.75	0.68; 0.82	<0.001
	Diabetes	No	1580	3245					0.029
		Yes	161	260		1.27	1.02; 1.56	0.028
Peru	Lineage	L1							0.256
		L2	43	14		.
		L3
		L4	286	61		1.49	0.74; 2.86	0.245
	Age in 10 years		329	75					0.775
		rcs(Age10, 3)Age10				0.92	0.53; 1.59	0.765
		rcs(Age10, 3)Age10'				1.35	0.41; 4.70	0.626
	Diabetes	No	279	72					0.009
		Yes	50	3		4.04	1.37; 17.3	0.026
