# Supplementary material for: The effect of M. tuberculosis lineage on clinical phenotype
Source: PLOS Glob Public Health. 2023 Dec 20;3(12):e0001788. doi: 10.1371/journal.pgph.0001788 (PMC10732390; doi:10.1371/journal.pgph.0001788)
Supplement: S8 Table — (XLSX) [file pgph.0001788.s012.xlsx]

## Sheet: Sheet1
S8 Table: Causal mediation analysis on presence of cavity on chest radiograph, by lineage, mediated by drug resistance, controlling for country, age, and immigration
Outcome regressionn (logistic/log-linear regression) on presence of cavity on chest radiograph, by lineage, controlling for drug resistance, country, age, and immigration
			Odds ratio	95% confidence interval	p-value				Relative risk	95% confidence interval	p-value
Combined	Lineage	L1					Lineage	L1
		L2	0.65	0.54; 0.79	<0.001			L2	0.75	0.65; 0.88	<0.001
		L3	0.71	0.41; 1.21	0.211			L3	0.8	0.53; 1.19	0.292
		L4	0.69	0.56; 0.85	<0.001			L4	0.78	0.67; 0.92	0.003
	Drug resistance	No					Drug resistance	No
		Yes	1.22	1.09; 1.38	<0.001			Yes	1.16	1.05; 1.27	0.002
	Country	China					Country	China
		Germany	1.8	1.37; 2.37	<0.001			Germany	1.43	1.16; 1.75	<0.001
		Indonesia	1.85	1.54; 2.21	<0.001			Indonesia	1.24	1.07; 1.44	0.005
		Italy	0.64	0.35; 1.11	0.123			Italy	0.71	0.43; 1.13	0.173
		Vietnam	0.93	0.82; 1.06	0.27			Vietnam	0.96	0.86; 1.06	0.384
	Age in 10 years		0.98	0.95; 1.01	0.116		Age in 10 years		0.99	0.97; 1.01	0.495
	Immigration	Born local					Immigration	Born local
		Born overseas	0.84	0.61; 1.17	0.313			Born overseas	0.91	0.71; 1.17	0.454
Mediator regressions (logistic regression) on presence of drug resistance, by lineage, controlling for country, age, and immigration
			Odds ratio	95% confidence interval	p-value
Combined	Lineage	L1
		L2	2.64	2.11; 3.33	<0.001
		L3	0.82	0.27; 2.03	0.695
		L4	1.37	1.06; 1.79	0.017
	Country	China
		Germany	0.56	0.31; 0.93	0.037
		Indonesia	2.22	1.79; 2.75	<0.001
		Italy	0.54	0.21; 1.25	0.175
		Vietnam	3.24	2.84; 3.68	<0.001
	Age in 10 years		0.97	0.94; 1.01	0.131
	Immigration	Born local
		Born overseas	1.87	1.04; 3.56	0.044
Effect decomposition on the odd ratio/ rate ratio scale via the regression-based approach
			OR: Imputation, bootstrap *			OR: Parametric, delta ***			RR: Imputation, bootstrap *			RR: Parametric, bootstrap **			RR: Parametric, delta ***
Combined			Odds ratio	95% confidence interval	p-value	Odds ratio	95% confidence interval	p-value	Relative risk	95% confidence interval	p-value	Relative risk	95% confidence interval	p-value	Relative risk	95% confidence interval	p-value
Lineage	L2	NDE	0.65	0.54; 0.78	<0.001	0.64	0.53; 0.77	<0.001	0.75	0.67; 0.85	<0.001	0.75	0.67; 0.84	<0.001	0.75	0.65; 0.88	<0.001
		NIE	1.03	1.01; 1.04	0.002	1.03	1.01; 1.05	<0.001	1.02	1.01; 1.03	<0.001	1.02	1.01; 1.03	<0.001	1.02	1.01; 1.04	0.005
		TE	0.67	0.55; 0.80	<0.001	0.66	0.55; 0.80	<0.001	0.77	0.69; 0.87	<0.001	0.77	0.69; 0.87	<0.001	0.77	0.67; 0.90	0.006
	L3	NDE	0.71	0.42; 1.20	0.18	0.7	0.41; 1.20	0.196	0.8	0.57; 1.10	0.164	0.8	0.57; 1.08	0.156	0.8	0.53; 1.21	0.292
		NIE	1	0.98; 1.02	0.652	1	0.98; 1.02	0.674	1	0.98; 1.01	0.666	1	0.98; 1.01	0.642	1	0.98; 1.01	0.675
		TE	0.71	0.42; 1.19	0.172	0.7	0.41; 1.20	0.191	0.8	0.57; 1.09	0.154	0.8	0.56; 1.07	0.146	0.8	0.53; 1.20	0.286
	L4	NDE	0.69	0.57; 0.85	<0.001	0.67	0.55; 0.83	<0.001	0.78	0.69; 0.89	<0.001	0.78	0.69; 0.90	<0.001	0.78	0.67; 0.92	0.003
		NIE	1.01	1.00; 1.02	0.02	1.01	1.00; 1.02	0.044	1.01	1.00; 1.01	0.02	1.01	1.00; 1.01	0.01	1.01	1.00; 1.01	0.06
		TE	0.7	0.57; 0.86	<0.001	0.68	0.55; 0.84	<0.001	0.79	0.70; 0.90	<0.001	0.79	0.70; 0.90	<0.001	0.79	0.67; 0.93	0.004
	NDE: natural direct effect odds ratio; NIE: natural indirect effect odds ratio; TE: total effect odds ratio
	Multi-variable models adjusted for country, immigration, and age are shown.
	* Direct counterfactual imputation estimation with bootstrap method standard errors, confidence intervals and p-values
	** Closed-form parameter function estimation with bootstrap method standard errors, confidence intervals and p-values
	*** Closed-form parameter function estimation with delta method standard errors, confidence intervals and p-values
