# Supplementary material for: The effect of M. tuberculosis lineage on clinical phenotype
Source: PLOS Glob Public Health. 2023 Dec 20;3(12):e0001788. doi: 10.1371/journal.pgph.0001788 (PMC10732390; doi:10.1371/journal.pgph.0001788)
Supplement: S9 Table — (XLSX) [file pgph.0001788.s013.xlsx]

## Sheet: Sheet1
S9 Table: Causal mediation analysis on presence of cavity on chest radiograph, by lineage, mediated by drug resistance, controlling for country, age, diabetes and immigration
Outcome regressionn (logistic/log-linear regression) on presence of cavity on chest radiograph, by lineage, controlling for drug resistance, country, age, diabetes and immigration
			Odds ratio	95% confidence interval	p-value
Combined	Lineage	L1
		L2	0.79	0.49; 1.27	0.003
		L3	0.88	0.45; 1.73	0.707
		L4	0.85	0.54; 1.37	<0.001
	Drug resistance	No
		Yes	1.15	0.98; 1.34	0.077
	Country	China
		Germany	1.78	1.34; 2.37	<0.001
		Indonesia	1.44	1.18; 1.75	<0.001
	Age in 10 years		0.99	0.96; 1.02	0.441
	Immigration	Born local
		Born overseas	0.84	0.60; 1.19	0.333
Mediator regressions (logistic regression) on presence of drug resistance, by lineage, controlling for country, age, diabetes and immigration
			Odds ratio	95% confidence interval	p-value
Combined	Lineage	L1
		L2	3.25	1.56; 7.94	0.004
		L3	0.99	0.27; 3.37	0.984
		L4	1.55	0.74; 3.78	0.286
	Country	China
		Germany	0.56	0.30; 0.96	0.05
		Indonesia	2.58	2.05; 3.23	<0.001
	Age in 10 years		0.95	0.91; 0.99	0.008
	Immigration	Born local
		Born overseas	1.99	1.06; 3.97	0.039
Effect decomposition on the odd ratio/ rate ratio scale via the regression-based approach
			OR: Imputation, bootstrap *
Combined			Odds ratio	95% confidence interval	p-value
Lineage	L2	NDE	0.79	0.51; 1.29	0.356
		NIE	1.02	1.00; 1.04	0.07
		TE	0.8	0.51; 1.32	0.39
	L3	NDE	0.88	0.47; 1.90	0.79
		NIE	1	0.99; 1.02	0.994
		TE	0.88	0.46; 1.89	0.792
	L4	NDE	0.86	0.53; 1.38	0.534
		NIE	1	1.00; 1.02	0.276
		TE	0.86	0.53; 1.38	0.548
	NDE: natural direct effect odds ratio; NIE: natural indirect effect odds ratio; TE: total effect odds ratio
	Multi-variable models adjusted for country, immigration, and age are shown.
	* Direct counterfactual imputation estimation with bootstrap method standard errors, confidence intervals and p-values
