# Supplementary material for: The effect of M. tuberculosis lineage on clinical phenotype
Source: PLOS Glob Public Health. 2023 Dec 20;3(12):e0001788. doi: 10.1371/journal.pgph.0001788 (PMC10732390; doi:10.1371/journal.pgph.0001788)
Supplement: S10 Table — (XLSX) [file pgph.0001788.s014.xlsx]

## Sheet: Sheet1
S10 Table: Timika score, by lineage
			Number with Timika score	Mean (SD)	Coefficient	95% confidence interval	p-value	Global p-value
Indonesia	Lineage	L1	23	6.28 (1.69)				0.499
		L2	131		0.02	-1.07; 1.11	0.973
		L3	.
		L4	252		0.31	-0.74; 1.36	0.562
	Age in 10 years		406					0.001
		rcs(Age10, 3)Age10			-0.18	-0.61; 0.25	0.412
		rcs(Age10, 3)Age10'			-0.18	-0.67; 0.31	0.47
Vietnam	Lineage	L1	125	6.10 (2.45)				0.004
		L2	527		-0.35	-0.84; 0.14	0.162
		L3
		L4	39		-1.52	-2.42; -0.61	0.001
	Age in 10 years		691					0.002
		rcs(Age10, 3)Age10			0.63	0.27; 1.00	<0.001
		rcs(Age10, 3)Age10'			-0.58	-0.99; -0.16	0.007
Peru	Lineage	L1						0.243
		L2	59	5.90 (1.88)
		L3
		L4	360		0.31	-0.21; 0.83	0.243
	Age in 10 years		419					0.001
		rcs(Age10, 3)Age10			0.27	-0.11; 0.65	0.167
		rcs(Age10, 3)Age10'			-0.12	-0.87; 0.63	0.753
Italy	Lineage	L1	12	3.56 (1.81)				0.573
		L2	8		0.84	-1.37; 3.05	0.458
		L3	5		0.26	-2.29; 2.81	0.843
		L4	65		1.01	-0.49; 2.52	0.191
	Age in 10 years		90					0.327
		rcs(Age10, 3)Age10			0.69	-0.21; 1.59	0.139
		rcs(Age10, 3)Age10'			-0.99	-2.45; 0.46	0.185
	Immigration	Born local	16	4.58 (2.17)				0.813
		Born overseas	74		-0.19	-1.76; 1.38	0.813
Combined	Lineage	L1	160	5.93 (2.40)				0.663
		L2	725		-0.23	-0.64; 0.18	0.265
		L3	5		-0.64	-2.82; 1.53	0.563
		L4	716		-0.14	-0.61; 0.34	0.568
	Age in 10 years		1606					0.004
		rcs(Age10, 3)Age10			0.39	0.16; 0.62	<0.001
		rcs(Age10, 3)Age10'			-0.41	-0.69; -0.14	0.003
	Country	Indonesia	406	6.68 (2.48)				<0.001
		Italy	90		-2.03	-3.22; -0.83	<0.001
		Peru	419		-0.31	-0.66; 0.03	0.076
		Vietnam	691		-0.96	-1.30; -0.61	<0.001
	Immigration	Born local	1532	6.09 (2.40)				0.675
		Born overseas	74		-0.28	-1.57; 1.02	0.675
