# Supplementary material for: The effect of M. tuberculosis lineage on clinical phenotype
Source: PLOS Glob Public Health. 2023 Dec 20;3(12):e0001788. doi: 10.1371/journal.pgph.0001788 (PMC10732390; doi:10.1371/journal.pgph.0001788)
Supplement: S11 Table — (XLSX) [file pgph.0001788.s015.xlsx]

## Sheet: Sheet1
S11 Table: Multi-nomial, multi-variable logistic regresion of site of TB disease versus lineage, controlling for immigration status and country of data origin
			Number	OR	95% confidence interval	p-value*	Global p-value**
Pulmonary	Lineage	L1	131
		L2	116
		L3	483
		L4	913
	Country	Germany	611
		UK	1032
	Immigration	Born local	579
		Born overseas	1064
TB meningitis	Lineage	L1	6				<0.001
		L2	2	0.52	0.10; 2.66	0.432
		L3	14	0.6	0.23; 1.60	0.309
		L4	14	0.56	0.21; 1.50	0.249
	Country	Germany	3				<0.001
		UK	33	6.04	1.80; 20.2	0.004
	Immigration	Born local	5				<0.001
		Born overseas	31	3.16	1.21; 8.28	0.019
TB osteomyelitis	Lineage	L1	31				<0.001
		L2	2	0.1	0.02; 0.43	0.002
		L3	45	0.38	0.23; 0.63	<0.001
		L4	36	0.28	0.16; 0.48	<0.001
	Country	Germany	10				<0.001
		UK	104	4.93	2.51; 9.68	<0.001
	Immigration	Born local	12				<0.001
		Born overseas	102	4.02	2.17; 7.45	<0.001
Other forms of extra-pulmonary TB	Lineage	L1	84				<0.001
		L2	28	0.51	0.30; 0.85	0.01
		L3	244	0.75	0.54; 1.04	0.081
		L4	176	0.48	0.34; 0.67	<0.001
	Country	Germany	49				<0.001
		UK	483	4.86	3.52-6.71	<0.001
	Immigration	Born local	83				<0.001
		Born overseas	449	2.61	2.00-3.41	<0.001
p-value(s)* are calculated by Wald test; Global p-value(s)** are resuls from the Likelihood Ratio test
