# Supplementary material for: The effect of M. tuberculosis lineage on clinical phenotype
Source: PLOS Glob Public Health. 2023 Dec 20;3(12):e0001788. doi: 10.1371/journal.pgph.0001788 (PMC10732390; doi:10.1371/journal.pgph.0001788)
Supplement: S12 Table — (XLSX) [file pgph.0001788.s016.xlsx]

## Sheet: Sheet1
S12 Table: Results of Wald test
	Test		p-value
Lineage 2	TB meningitis vs. osteomyelitis		0.13
	TB meningitis vs. other		0.977
	TB osteomyelitis vs. other		0.032
Lineage 3	TB meningitis vs. osteomyelitis		0.39
	TB meningitis vs. other		0.664
	TB osteomyelitis vs. other		0.01
Lineage 4	TB meningitis vs. osteomyelitis		0.212
	TB meningitis vs. other		0.766
	TB osteomyelitis vs. other		0.049
