# Supplementary material for: The effect of M. tuberculosis lineage on clinical phenotype
Source: PLOS Glob Public Health. 2023 Dec 20;3(12):e0001788. doi: 10.1371/journal.pgph.0001788 (PMC10732390; doi:10.1371/journal.pgph.0001788)
Supplement: S13 Table — (XLSX) [file pgph.0001788.s017.xlsx]

## Sheet: Sheet1
S13 Table: Time to culture conversion
Lineage	L1		150
	L2		717	1.23	1.04; 1.47	0.019
	L4		162	1.12	0.88; 1.42	0.34
Country	Indonesia		89
	Italy		28	0.49	0.22; 1.07	0.074
	South Africa		128	1.15	0.91; 1.46	0.25
	Vietnam		784	0.72	0.59; 0.88	0.001
Age in 10 years			1029
	rcs(Age10, 3)Age10			1.27	1.13; 1.43	<0.001
	rcs(Age10, 3)Age10'			0.86	0.75; 0.99	0.039
Immigration	Born local		1005
	Born overseas		24	1.03	0.44; 2.44	0.939
