# Supplementary material for: The effect of M. tuberculosis lineage on clinical phenotype
Source: PLOS Glob Public Health. 2023 Dec 20;3(12):e0001788. doi: 10.1371/journal.pgph.0001788 (PMC10732390; doi:10.1371/journal.pgph.0001788)
Supplement: S14 Table — (XLSX) [file pgph.0001788.s018.xlsx]

## Sheet: Sheet1
S14 Table: Time to smear conversion
			Number	Time ratio	95% confidence interval	p-value
Lineage	L1		496
	L2		1606	1.27	1.11; 1.45	<0.001
	L4		271	0.91	0.75; 1.11	0.365
Country	Indonesia		93
	Italy		12	0.59	0.12; 3.02	0.53
	Vietnam		2268	0.5	0.40; 0.61	<0.001
Age in 10 years			2373
	rcs(Age10, 3)Age10			1.33	1.20; 1.47	<0.001
	rcs(Age10, 3)Age10'			0.83	0.75; 0.93	<0.001
Immigration	Born local		2362
	Born overseas		11	0.94	0.17; 5.07	0.939
