# Supplementary material for: The effect of M. tuberculosis lineage on clinical phenotype
Source: PLOS Glob Public Health. 2023 Dec 20;3(12):e0001788. doi: 10.1371/journal.pgph.0001788 (PMC10732390; doi:10.1371/journal.pgph.0001788)
Supplement: S15 Table — (XLSX) [file pgph.0001788.s019.xlsx]

## Sheet: Sheet1
S15 Table: Causal mediation analysis on time to culture conversion, by lineage, mediated by drug resistance and cavity, controlling for country, age, and immigration
Outcome regressionn (survival analysis) on time to culture conversion, by lineage, controlling for drug resistance, cavity, country, age, and immigration
			Time ratio	95% confidence interval	p-value
Combined	Lineage	L1
		L2	1.36	1.11; 1.67	0.003
		L4	1.53	1.13; 2.06	0.006
	Drug resistance	No
		Yes	1.22	1.04; 1.43	0.012
	Cavity	No
		Yes	1.41	1.21; 1.63	<0.001
	Country	Indonesia
		Italy	0.55	0.21; 1.45	0.225
		Vietnam	1.36	1.05; 1.76	0.018
	Age in 10 years		1.19	1.12; 1.27	<0.001
	Immigration	Born local
		Born overseas	1.18	0.43; 3.26	0.745
Mediator regressions (logistic regression) on presence of drug resistance, by lineage, controlling for country, age, and immigration
			Odds ratio	95% confidence interval	p-value
Combined	Lineage	L1
		L2	4.12	2.68; 6.45	<0.001
		L4	1.52	0.72; 3.13	0.263
	Country	Indonesia
		Italy	0.01	0.001; 0.10	0.001
		Vietnam	0.01	0.001; 0.07	<0.001
	Age in 10 years		1.03	0.91; 1.17	0.603
	Immigration	Born local
		Born overseas	0.78	0.07; 18.70	0.851
Mediator regressions (logistic regression) on presence of cavity on chest radiograph, by lineage, controlling for country, age, and immigration
			Odds ratio	95% confidence interval	p-value
Combined	Lineage	L1
		L2	0.63	0.42; 0.93	0.02
		L4	0.37	0.19; 0.71	0.003
	Country	Indonesia
		Italy	0.25	0.01; 2.15	0.248
		Vietnam	0.37	0.21; 0.64	<0.001
	Age in 10 years		0.99	0.88; 1.11	0.839
	Immigration	Born local
		Born overseas	0.7	0.07; 16.12	0.782
Effect decomposition on the mean survival scale via the g-formula approach
			Imputation, bootstrap *
Combined			Time ratio	95% confidence interval	p-value
Lineage	L2	NDE	1.36	1.08; 1.77	0.016
		NIE	1.05	0.95; 1.11	0.582
		TE	1.42	1.09; 1.79	0.006
		PM	0.15	-0.26; 0.41	0.588
	L4	NDE	1.53	1.05; 2.26	0.028
		NIE	0.94	0.86; 1.01	0.082
		TE	1.43	0.97; 2.11	0.076
		PM	-0.22	-1.86; 0.86	0.158
	NDE: natural direct effect time ratio; NIE: natural indirect effect time ratio; TE: total effect time ratio; PM: overall proportion mediated; INT: overall proportion attributable to interaction
	Multi-variable models adjusted for country, immigration, and age are shown.
	* Direct counterfactual imputation estimation with bootstrap method standard errors, confidence intervals and p-values
