# Supplementary material for: The effect of M. tuberculosis lineage on clinical phenotype
Source: PLOS Glob Public Health. 2023 Dec 20;3(12):e0001788. doi: 10.1371/journal.pgph.0001788 (PMC10732390; doi:10.1371/journal.pgph.0001788)
Supplement: S16 Table — (XLSX) [file pgph.0001788.s020.xlsx]

## Sheet: Sheet1
S16 Table: Causal mediation analysis on time to smear conversion, by lineage, mediated by drug resistance and cavity, controlling for country, age, and immigration
Outcome regressionn (survival analysis) on time to smear conversion, by lineage, controlling for drug resistance, cavity, country, age, and immigration
			Time ratio	95% confidence interval	p-value
Combined	Lineage	L1
		L2	1.25	1.13; 1.38	<0.001
		L4	0.91	0.78; 1.05	0.192
	Drug resistance	No
		Yes	1.11	1.02; 1.21	0.016
	Cavity	No
		Yes	1.39	1.28; 1.52	<0.001
	Country	Indonesia
		Italy	0.74	0.13; 4.13	0.731
		Vietnam	0.85	0.69; 1.06	0.157
	Age in 10 years		1.12	1.09; 1.15	<0.001
	Immigration	Born local
		Born overseas	0.83	0.14; 4.92	0.84
Mediator regressions (logistic regression) on presence of drug resistance, by lineage, controlling for country, age, and immigration
			Odds ratio	95% confidence interval	p-value
Combined	Lineage	L1
		L2	2.59	2.03; 3.32	<0.001
		L4	1.75	1.22; 2.51	0.002
	Country	Indonesia
		Italy	-	-	0.959
		Vietnam	0.009	0.001; 0.042	<0.001
	Age in 10 years		1.02	0.95; 1.08	0.652
	Immigration	Born local
		Born overseas	0.01	-	0.973
Mediator regressions (logistic regression) on presence of cavity on chest radiograph, by lineage, controlling for country, age, and immigration
			Odds ratio	95% confidence interval	p-value
Combined	Lineage	L1
		L2	0.66	0.53; 0.81	<0.001
		L4	0.51	0.36; 0.72	<0.001
	Country	Indonesia
		Italy	-	-	0.968
		Vietnam	0.26	0.15; 0.42	<0.001
	Age in 10 years		1	0.93; 1.06	0.908
	Immigration	Born local
		Born overseas	1.41	-	0.971
Effect decomposition on the mean survival scale via the g-formula approach
			Imputation, bootstrap *
Combined			Time ratio	95% confidence interval	p-value
Lineage	L2	NDE	1.25	1.08; 1.43	0.004
		NIE	0.98	0.95; 1.02	0.494
		TE	1.23	1.07; 1.42	0.004
		PM	-0.09	-0.39; 0.12	0.494
	L4	NDE	0.91	0.76; 1.08	0.306
		NIE	0.96	0.92; 0.99	0.032
		TE	0.87	0.73; 1.04	0.148
		PM	0.27	-2.25; 2.36	0.164
	NDE: natural direct effect time ratio; NIE: natural indirect effect time ratio; TE: total effect time ratio; PM: overall proportion mediated; INT: overall proportion attributable to interaction
	Multi-variable models adjusted for country, immigration, and age are shown.
	* Direct counterfactual imputation estimation with bootstrap method standard errors, confidence intervals and p-values
