# Supplementary material for: The effect of M. tuberculosis lineage on clinical phenotype
Source: PLOS Glob Public Health. 2023 Dec 20;3(12):e0001788. doi: 10.1371/journal.pgph.0001788 (PMC10732390; doi:10.1371/journal.pgph.0001788)
Supplement: S17 Table — (XLSX) [file pgph.0001788.s021.xlsx]

## Sheet: Sheet1
S17 Table: Proportional hazards to culture conversion
Lineage	L1		150
	L2		717	0.79	0.65; 0.96	0.019
	L4		162	0.82	0.63; 1.07	0.139
Country	Indonesia		89
	Italy		28	2.95	1.07; 8.13	0.037
	South Africa		128	0.77	0.58; 1.01	0.056
	Vietnam		784	1.05	0.83; 1.33	0.658
Age in 10 years			1029
	rcs(Age10, 3)Age10			0.75	0.65; 0.85	<0.001
	rcs(Age10, 3)Age10'			1.22	1.04; 1.43	0.014
Immigration	Born local		1005
	Born overseas		24	0.69	0.24; 2.02	0.504
