# Supplementary material for: The effect of M. tuberculosis lineage on clinical phenotype
Source: PLOS Glob Public Health. 2023 Dec 20;3(12):e0001788. doi: 10.1371/journal.pgph.0001788 (PMC10732390; doi:10.1371/journal.pgph.0001788)
Supplement: S18 Table — (XLSX) [file pgph.0001788.s022.xlsx]

## Sheet: Sheet1
S18 Table: Proportional hazards to smear conversion
			Number	Hazards ratio	95% confidence interval	p-value
Lineage	L1		496
	L2		1606	0.82	0.74; 0.92	<0.001
	L4		271	1.13	0.95; 1.34	0.167
Country	Indonesia		93
	Italy		12	1.91	0.42; 8.79	0.404
	Vietnam		2268	1.55	1.25; 1.92	<0.001
Age in 10 years			2373
	rcs(Age10, 3)Age10			0.79	0.73; 0.87	<0.0001
	rcs(Age10, 3)Age10'			1.15	1.04; 1.27	0.005
Immigration	Born local		2362
	Born overseas		11	0.94	0.19; 4.59	0.937
