# Supplementary material for: The effect of M. tuberculosis lineage on clinical phenotype
Source: PLOS Glob Public Health. 2023 Dec 20;3(12):e0001788. doi: 10.1371/journal.pgph.0001788 (PMC10732390; doi:10.1371/journal.pgph.0001788)
Supplement: S19 Table — (XLSX) [file pgph.0001788.s023.xlsx]

## Sheet: Sheet1
id	sub study in Vietnam	age	sex	hiv infected	cavity	regimen	timika score	pulmonary TB	TB meningitis	lineage	inh_resistance	rif_resistance	country	diabetes	country of birth	Coll lineage	spoligo_sublineage	TB osteomyelitis	Other focus of extra-pulmonary TB	lineage	immigration	pulmonary TB as well as TB meningitis	mdr-tb	left interval time to smear conversion	right interval time to smear conversion	left interval time to culture conversion	right interval time to culture conversion
2	Vietnam Study 1	48	1	0	1	6M		1	0	4	1	0	vietnam							4	0		1		60
4	Vietnam Study 1	50	1	0	1	6M		1	0	2	0	0	vietnam							2	0		0		60
5	Vietnam Study 1	61	0	0	1	6M		1	0	2	1	0	vietnam							2	0		1		60
7	Vietnam Study 1	51	1	0	0	6M		1	0	2	0	0	vietnam							2	0		0		60
9	Vietnam Study 1	39	1	0	0	6M		1	0	1	0	0	vietnam							1	0		0		60
10	Vietnam Study 1	37	0	0	0	6M		1	0	2	0	0	vietnam							2	0		0		60
11	Vietnam Study 1	19	0	0	0	6M		1	0	2	0	0	vietnam							2	0		0		60
12	Vietnam Study 1	36	0	0	0	6M		1	0	2	0	0	vietnam							2	0		0		60
13	Vietnam Study 1	16	0	0	0	6M		1	0	2	0	0	vietnam							2	0		0		60
14	Vietnam Study 1	32	1	0	1	6M		1	0	1	0	0	vietnam							1	0		0		60
15	Vietnam Study 1	19	1	0	1	6M		1	0	2	0	0	vietnam							2	0		0
16	Vietnam Study 1	71	0	0	0	6M		1	0	1	0	0	vietnam							1	0		0		60
17	Vietnam Study 1	46	1	0	0	6M		1	0	2	0	0	vietnam							2	0		0		60
19	Vietnam Study 1	25	1	0	0	6M		1	0	2	0	0	vietnam							2	0		0		60
20	Vietnam Study 1	26	1	0	0	6M		1	0	2	0	0	vietnam							2	0		0		60
22	Vietnam Study 1	44	1	0	0	6M		1	0	1	1	0	vietnam							1	0		1		60
26	Vietnam Study 1	44	1	0	1	6M		1	0	2	1	0	vietnam							2	0		1		60
27	Vietnam Study 1	18	0	0	1	6M		1	0	4	1	0	vietnam							4	0		1		60
28	Vietnam Study 1	17	0	0	0	6M		1	0	4	0	0	vietnam							4	0		0		60
29	Vietnam Study 1	54	1	0	0	6M		1	0	1	0	0	vietnam							1	0		0		60
31	Vietnam Study 1	53	0	0	0	6M		1	0	1	0	0	vietnam							1	0		0		60
32	Vietnam Study 1	53	0	0	1	6M		1	0	2	0	0	vietnam							2	0		0		60
33	Vietnam Study 1	68	1	0	0	6M		1	0	2	0	0	vietnam							2	0		0		60
35	Vietnam Study 1	36	1	0	0	6M		1	0	4	0	0	vietnam							4	0		0		60
37	Vietnam Study 1	46	1	0	0	6M		1	0	4	0	0	vietnam							4	0		0		60
38	Vietnam Study 1	32	0	0	0	6M		1	0	2	0	0	vietnam							2	0		0		60
39	Vietnam Study 1	91	1	0	0	6M		1	0	1	0	0	vietnam							1	0		0
42	Vietnam Study 1	45	1	0	1	6M		1	0	1	0	0	vietnam							1	0		0		60
43	Vietnam Study 1	30	1	0	0	6M		1	0	4	1	0	vietnam							4	0		1		60
44	Vietnam Study 1	35	0	0	0	6M		1	0	1	0	0	vietnam							1	0		0		60
45	Vietnam Study 1	75	0	0	0	6M		1	0	1	0	0	vietnam							1	0		0		60
46	Vietnam Study 1	46	1	0	0	6M		1	0	4	0	0	vietnam							4	0		0		60
48	Vietnam Study 1	36	0	0	1	6M		1	0	1	1	0	vietnam							1	0		1	61
52	Vietnam Study 1	61	0	0	0	6M		1	0	1	0	0	vietnam							1	0		0		60
53	Vietnam Study 1	20	0	0	1	6M		1	0	1	0	0	vietnam							1	0		0		60
54	Vietnam Study 1	23	1	0	0	6M		1	0	2	1	0	vietnam							2	0		1		60
55	Vietnam Study 1	33	1	0	0	6M		1	0	2	0	0	vietnam							2	0		0		60
56	Vietnam Study 1	48	1	0	1	6M		1	0	2	0	0	vietnam							2	0		0		60
60	Vietnam Study 1	28	0	0	0	6M		1	0	1	0	0	vietnam							1	0		0		60
61	Vietnam Study 1	34	0	0	0	6M		1	0	2	0	0	vietnam							2	0		0		60
62	Vietnam Study 1	46	1	0	1	6M		1	0	1	0	0	vietnam							1	0		0		60
63	Vietnam Study 1	47	1	0	0	6M		1	0	2	0	0	vietnam							2	0		0		60
64	Vietnam Study 1	39	0	0	0	6M		1	0	2	0	0	vietnam							2	0		0		60
65	Vietnam Study 1	37	1	0	1	6M		1	0	1	0	0	vietnam							1	0		0		60
67	Vietnam Study 1	36	1	0	1	6M		1	0	2	1	0	vietnam							2	0		1		60
68	Vietnam Study 1	51	1	0	1	6M		1	0	1	0	0	vietnam							1	0		0		60
69	Vietnam Study 1	26	1	0	0	6M		1	0	2	0	0	vietnam							2	0		0		60
70	Vietnam Study 1	27	1	0	1	6M		1	0	2	0	0	vietnam							2	0		0		60
71	Vietnam Study 1	42	1	0	0	6M		1	0	2	0	0	vietnam							2	0		0		60
72	Vietnam Study 1	24	1	0	1	6M		1	0	2	0	0	vietnam							2	0		0
73	Vietnam Study 1	18	0	0	0	6M		1	0	1	0	0	vietnam							1	0		0		60
74	Vietnam Study 1	31	0	0	0	6M		1	0	2	0	0	vietnam							2	0		0		60
75	Vietnam Study 1	48	1	0	1	6M		1	0	1	0	0	vietnam							1	0		0		60
77	Vietnam Study 1	19	1	0	1	6M		1	0	2	1	0	vietnam							2	0		1		60
78	Vietnam Study 1	29	1	0	1	6M		1	0	2	0	0	vietnam							2	0		0		60
80	Vietnam Study 1	54	1	0	0	6M		1	0	2	0	0	vietnam							2	0		0		60
89	Vietnam Study 1	25	1	0	0	6M		1	0	2	1	1	vietnam							2	0		2		60
99	Vietnam Study 1	28	1	0	1	6M		1	0	2	1	0	vietnam							2	0		1		60
101	Vietnam Study 1	47	1	0	0	6M		1	0	2	1	1	vietnam							2	0		2		60
102	Vietnam Study 1	19	1	0	0	6M		1	0	2	0	0	vietnam							2	0		0		60
103	Vietnam Study 1	33	1	0	0	6M		1	0	2	0	0	vietnam							2	0		0		60
104	Vietnam Study 1	48	1	0	1	6M		1	0	2	1	0	vietnam							2	0		1		60
105	Vietnam Study 1	20	1	0	0	6M		1	0	2	0	0	vietnam							2	0		0		60
106	Vietnam Study 1	49	1	0	1	6M		1	0	2	0	0	vietnam							2	0		0		60
107	Vietnam Study 1	40	1	0	0	6M		1	0	1	1	0	vietnam							1	0		1		60
108	Vietnam Study 1	33	0	0	0	6M		1	0	2	1	0	vietnam							2	0		1		60
110	Vietnam Study 1	25	1	0	0	6M		1	0	2	1	0	vietnam							2	0		1		60
111	Vietnam Study 1	28	0	0	0	6M		1	0	1	0	0	vietnam							1	0		0		60
112	Vietnam Study 1	47	1	0	0	6M		1	0	2	0	0	vietnam							2	0		0		60
113	Vietnam Study 1	25	0	0	0	6M		1	0	4	1	0	vietnam							4	0		1		60
114	Vietnam Study 1	21	1	0	1	6M		1	0	2	0	1	vietnam							2	0		2		60
116	Vietnam Study 1	30	1	0	1	6M		1	0	1	0	0	vietnam							1	0		0		60
117	Vietnam Study 1	24	1	0	0	6M		1	0	1	0	0	vietnam							1	0		0		60
118	Vietnam Study 1	29	1	0	0	6M		1	0	1	0	0	vietnam							1	0		0		60
119	Vietnam Study 1	37	1	0	1	6M		1	0	2	0	0	vietnam							2	0		0		60
120	Vietnam Study 1	71	1	0	1	6M		1	0	2	0	0	vietnam							2	0		0		60
122	Vietnam Study 1	19	1	0	0	6M		1	0	2	0	0	vietnam							2	0		0		60
123	Vietnam Study 1	44	0	0	1	6M		1	0	1	1	0	vietnam							1	0		1		60
124	Vietnam Study 1	24	1	0	0	6M		1	0	1	0	0	vietnam							1	0		0
127	Vietnam Study 1	41	1	0	0	6M		1	0	1	0	0	vietnam							1	0		0		60
128	Vietnam Study 1	57	0	0	0	6M		1	0	2	0	0	vietnam							2	0		0	61
130	Vietnam Study 1	25	1	0	0	6M		1	0	2	0	0	vietnam							2	0		0		60
131	Vietnam Study 1	29	0	0	0	6M		1	0	1	1	0	vietnam							1	0		1		60
138	Vietnam Study 1	33	1	0	0	6M		1	0	2	1	0	vietnam							2	0		1		60
141	Vietnam Study 1	23	1	0	0	6M		1	0	2	1	0	vietnam							2	0		1		60
147	Vietnam Study 1	48	1	0	0	6M		1	0	1	1	0	vietnam							1	0		1		60
151	Vietnam Study 1	24	1	0	0	6M		1	0	2	0	0	vietnam							2	0		0		60
152	Vietnam Study 1	56	1	0	1	6M		1	0	2	1	0	vietnam							2	0		1		60
154	Vietnam Study 1	71	0	0	1	6M		1	0	1	1	0	vietnam							1	0		1		60
155	Vietnam Study 1	29	1	0	0	6M		1	0	2	1	0	vietnam							2	0		1		60
156	Vietnam Study 1	41	1	0	1	6M		1	0	4	0	0	vietnam							4	0		0		60
157	Vietnam Study 1	38	1	0	1	6M		1	0	4	0	0	vietnam							4	0		0		60
158	Vietnam Study 1	47	0	0	0	6M		1	0	1	1	0	vietnam							1	0		1		60
159	Vietnam Study 1	52	0	0	1	6M		1	0	2	1	0	vietnam							2	0		1	61
160	Vietnam Study 1	28	1	0	1	6M		1	0	2	0	0	vietnam							2	0		0		60
162	Vietnam Study 1	34	1	0	1	6M		1	0	2	0	0	vietnam							2	0		0		60
164	Vietnam Study 1	19	1	0	1	6M		1	0	4	0	0	vietnam							4	0		0		60
165	Vietnam Study 1	51	1	0	0	6M		1	0	2	1	0	vietnam							2	0		1		60
166	Vietnam Study 1	44	1	0	1	6M		1	0	2	0	0	vietnam							2	0		0		60
167	Vietnam Study 1	55	0	0	0	6M		1	0	1	0	0	vietnam							1	0		0		60
171	Vietnam Study 1	47	1	0	1	6M		1	0	2	0	0	vietnam							2	0		0		60
174	Vietnam Study 1	57	1	0	0	6M		1	0	2	1	0	vietnam							2	0		1		60
175	Vietnam Study 1	42	1	0	1	6M		1	0	2	1	0	vietnam							2	0		1		60
177	Vietnam Study 1	23	1	0	1	6M		1	0	1	1	0	vietnam							1	0		1		60
178	Vietnam Study 1	21	1	0	0	6M		1	0	1	0	0	vietnam							1	0		0		60
179	Vietnam Study 1	36	0	0	1	6M		1	0	2	0	0	vietnam							2	0		0		60
181	Vietnam Study 1	45	0	0	0	6M		1	0	2	0	0	vietnam							2	0		0		60
182	Vietnam Study 1	38	1	0	0	6M		1	0	2	0	0	vietnam							2	0		0		60
184	Vietnam Study 1	26	1	0	0	6M		1	0	1	0	0	vietnam							1	0		0		60
185	Vietnam Study 1	34	0	0	1	6M		1	0	2	0	0	vietnam							2	0		0
186	Vietnam Study 1	55	0	0	1	6M		1	0	1	0	0	vietnam							1	0		0		60
187	Vietnam Study 1	45	1	0	1	6M		1	0	2	1	1	vietnam							2	0		2	61
188	Vietnam Study 1	40	1	0	0	6M		1	0	4	0	0	vietnam							4	0		0		60
189	Vietnam Study 1	34	1	0	1	6M		1	0	2	1	0	vietnam							2	0		1		60
190	Vietnam Study 1	26	1	0	1	6M		1	0	2	1	0	vietnam							2	0		1		60
191	Vietnam Study 1	71	1	0	0	6M		1	0	1	0	0	vietnam							1	0		0		60
192	Vietnam Study 1	24	1	0	0	6M		1	0	1	0	0	vietnam							1	0		0		60
194	Vietnam Study 1	45	1	0	0	6M		1	0	1	0	0	vietnam							1	0		0	61
195	Vietnam Study 1	73	1	0	0	6M		1	0	2	1	0	vietnam							2	0		1	61
196	Vietnam Study 1	28	1	0	1	6M		1	0	1	0	0	vietnam							1	0		0	61
197	Vietnam Study 1	50	0	0	0	6M		1	0	4	1	0	vietnam							4	0		1	61
198	Vietnam Study 1	20	1	0	0	6M		1	0	2	0	0	vietnam							2	0		0		60
199	Vietnam Study 1	35	1	0	0	6M		1	0	2	1	0	vietnam							2	0		1		60
200	Vietnam Study 1	46	0	0	0	6M		1	0	2	0	0	vietnam							2	0		0	61
201	Vietnam Study 1	57	0	0	0	6M		1	0	2	0	0	vietnam							2	0		0		60
202	Vietnam Study 1	35	0	0	0	6M		1	0	2	0	0	vietnam							2	0		0		60
203	Vietnam Study 1	38	1	0	0	6M		1	0	2	0	0	vietnam							2	0		0	61
204	Vietnam Study 1	56	1	0	1	6M		1	0	1	1	0	vietnam							1	0		1		60
205	Vietnam Study 1	66	1	0	1	6M		1	0	1	1	0	vietnam							1	0		1		60
206	Vietnam Study 1	54	1	0	1	6M		1	0	2	1	0	vietnam							2	0		1		60
208	Vietnam Study 1	56	1	0	0	6M		1	0	1	1	0	vietnam							1	0		1		60
209	Vietnam Study 1	35	1	0	1	6M		1	0	2	0	0	vietnam							2	0		0		60
210	Vietnam Study 1	23	1	0	0	6M		1	0	2	0	0	vietnam							2	0		0		60
211	Vietnam Study 1	46	1	0	0	6M		1	0	1	0	0	vietnam							1	0		0		60
212	Vietnam Study 1	74	1	0	0	6M		1	0	2	0	0	vietnam							2	0		0	61
214	Vietnam Study 1	25	1	0	1	6M		1	0	2	1	0	vietnam							2	0		1		60
215	Vietnam Study 1	23	0	0	0	6M		1	0	2	0	0	vietnam							2	0		0		60
218	Vietnam Study 1	35	0	0	0	6M		1	0	2	0	0	vietnam							2	0		0		60
219	Vietnam Study 1	54	0	0	0	6M		1	0	2	0	0	vietnam							2	0		0		60
220	Vietnam Study 1	43	1	0	0	6M		1	0	2	1	0	vietnam							2	0		1	61
222	Vietnam Study 1	24	0	0	0	6M		1	0	2	0	0	vietnam							2	0		0		60
224	Vietnam Study 1	45	1	0	1	6M		1	0	2	1	1	vietnam							2	0		2		60
225	Vietnam Study 1	52	1	0	0	6M		1	0	2	0	0	vietnam							2	0		0		60
227	Vietnam Study 1	18	1	0	0	6M		1	0	1	0	0	vietnam							1	0		0		60
229	Vietnam Study 1	39	1	0	0	6M		1	0	2	1	0	vietnam							2	0		1		60
230	Vietnam Study 1	18	1	0	1	6M		1	0	2	0	0	vietnam							2	0		0		60
231	Vietnam Study 1	71	1	0		6M		1	0	2	1	0	vietnam							2	0		1		60
232	Vietnam Study 1	51	1	0	0	6M		1	0	1	0	0	vietnam							1	0		0		60
233	Vietnam Study 1	42	1	0	1	6M		1	0	1	0	0	vietnam							1	0		0	61
235	Vietnam Study 1	24	1	0	1	6M		1	0	4	0	0	vietnam							4	0		0		60
236	Vietnam Study 1	40	1	0	1	6M		1	0	2	0	0	vietnam							2	0		0		60
237	Vietnam Study 1	50	1	0	1	6M		1	0	2	0	0	vietnam							2	0		0		60
238	Vietnam Study 1	47	1	0	0	6M		1	0	2	0	0	vietnam							2	0		0		60
240	Vietnam Study 1	30	1	0	1	6M		1	0	2	1	0	vietnam							2	0		1		60
241	Vietnam Study 1	30	1	0	1	6M		1	0	2	1	1	vietnam							2	0		2	61
242	Vietnam Study 1	21	1	0	1	6M		1	0	2			vietnam							2	0				60
243	Vietnam Study 1	48	1	0	1	6M		1	0	1	0	0	vietnam							1	0		0		60
244	Vietnam Study 1	62	0	0	0	6M		1	0	4	0	0	vietnam							4	0		0		60
245	Vietnam Study 1	44	0	0	0	6M		1	0	4	0	0	vietnam							4	0		0		60
248	Vietnam Study 1	23	1	0	0	6M		1	0	2	0	0	vietnam							2	0		0		60
249	Vietnam Study 1	32	1	0	0	6M		1	0	2	0	0	vietnam							2	0		0		60
250	Vietnam Study 1	70	1	0	1	6M		1	0	1	0	0	vietnam							1	0		0		60
252	Vietnam Study 1	40	0	0	0	6M		1	0	1	0	0	vietnam							1	0		0		60
253	Vietnam Study 1	24	1	0	1	6M		1	0	2	0	0	vietnam							2	0		0		60
254	Vietnam Study 1	28	1	0	0	6M		1	0	2	0	0	vietnam							2	0		0		60
255	Vietnam Study 1	32	1	0	0	6M		1	0	4	0	0	vietnam							4	0		0		60
256	Vietnam Study 1	29	0	0	1	6M		1	0	2	0	0	vietnam							2	0		0		60
257	Vietnam Study 1	24	0	0	0	6M		1	0	2	0	0	vietnam							2	0		0		60
258	Vietnam Study 1	28	1	0	0	6M		1	0	2	0	1	vietnam							2	0		2		60
259	Vietnam Study 1	40	1	0	0	6M		1	0	2	0	0	vietnam							2	0		0
260	Vietnam Study 1	37	1	0	0	6M		1	0	4	0	0	vietnam							4	0		0		60
261	Vietnam Study 1	27	1	0	0	6M		1	0	2	1	1	vietnam							2	0		2		60
264	Vietnam Study 1	31	0	0	0	6M		1	0	2	0	0	vietnam							2	0		0		60
265	Vietnam Study 1	31	1	0	0	6M		1	0	2	0	0	vietnam							2	0		0
267	Vietnam Study 1	26	0	0	0	6M		1	0	1	0	0	vietnam							1	0		0		60
268	Vietnam Study 1	56	1	0	1	6M		1	0	2	0	0	vietnam							2	0		0		60
270	Vietnam Study 1	37	0	0	0	6M		1	0	2	1	0	vietnam							2	0		1		60
271	Vietnam Study 1	69	1	0	1	6M		1	0	2	0	0	vietnam							2	0		0		60
272	Vietnam Study 1	36	1	0	0	6M		1	0	2	0	0	vietnam							2	0		0		60
273	Vietnam Study 1	52	1	0	0	6M		1	0	1	0	0	vietnam							1	0		0	61
274	Vietnam Study 1	53	0	0	1	6M		1	0	1	0	0	vietnam							1	0		0		60
275	Vietnam Study 1	52	1	0	0	6M		1	0	2	1	0	vietnam							2	0		1	61
277	Vietnam Study 1	24	0	0	1	6M		1	0	4	1	0	vietnam							4	0		1		60
278	Vietnam Study 1	74	0	0	0	6M		1	0	2	0	0	vietnam							2	0		0		60
279	Vietnam Study 1	40	1	0	0	6M		1	0	2	0	0	vietnam							2	0		0		60
280	Vietnam Study 1	28	1	0	0	6M		1	0	2	0	0	vietnam							2	0		0		60
281	Vietnam Study 1	44	1	0	1	6M		1	0	1	0	0	vietnam							1	0		0		60
282	Vietnam Study 1	50	1	0	1	6M		1	0	1	0	0	vietnam							1	0		0		60
283	Vietnam Study 1	27	1	0	0	6M		1	0	2	1	0	vietnam							2	0		1		60
284	Vietnam Study 1	22	1	0	0	6M		1	0	2	0	0	vietnam							2	0		0		60
285	Vietnam Study 1	40	0	0	1	6M		1	0	2	0	0	vietnam							2	0		0	61
286	Vietnam Study 1	19	0	0	1	6M		1	0	2	0	0	vietnam							2	0		0	61
287	Vietnam Study 1	50	1	0	1	6M		1	0	2	1	0	vietnam							2	0		1		60
288	Vietnam Study 1	23	0	0	0	6M		1	0	4	0	0	vietnam							4	0		0		60
293	Vietnam Study 1	63	1	0	0	6M		1	0	2	1	0	vietnam							2	0		1		60
294	Vietnam Study 1	20	1	0	0	6M		1	0	2	1	0	vietnam							2	0		1	61
296	Vietnam Study 1	33	1	0	0	6M		1	0	2	1	1	vietnam							2	0		2	61
299	Vietnam Study 1	32	0	0	1	6M		1	0	2	1	0	vietnam							2	0		1		60
311	Vietnam Study 1	30	0	0	0	6M		1	0	2	1	0	vietnam							2	0		1		60
313	Vietnam Study 1	50	1	0	1	6M		1	0	2	1	0	vietnam							2	0		1		60
314	Vietnam Study 1	36	1	0	0	6M		1	0	4	0	0	vietnam							4	0		0		60
315	Vietnam Study 1	29	0	0	0	6M		1	0	2	0	0	vietnam							2	0		0
316	Vietnam Study 1	19	0	0	1	6M		1	0	2	0	0	vietnam							2	0		0	61
317	Vietnam Study 1	62	1	0	0	6M		1	0	1	0	0	vietnam							1	0		0		60
318	Vietnam Study 1	49	1	0	0	6M		1	0	2	0	0	vietnam							2	0		0		60
319	Vietnam Study 1	39	1	0	1	6M		1	0	2			vietnam							2	0				60
323	Vietnam Study 1	49	0	0	1	6M		1	0	4	0	0	vietnam							4	0		0		60
324	Vietnam Study 1	62	1	0	1	6M		1	0	1	0	0	vietnam							1	0		0	61
325	Vietnam Study 1	42	1	0	0	6M		1	0	2	0	0	vietnam							2	0		0
326	Vietnam Study 1	37	1	0	0	6M		1	0	2	1	0	vietnam							2	0		1		60
327	Vietnam Study 1	32	1	0	0	6M		1	0	4	0	0	vietnam							4	0		0		60
330	Vietnam Study 1	33	0	0	0	6M		1	0	4	0	0	vietnam							4	0		0		60
331	Vietnam Study 1	38	1	0	0	6M		1	0	1	0	0	vietnam							1	0		0		60
333	Vietnam Study 1	36	1	0	1	6M		1	0	1	0	0	vietnam							1	0		0		60
335	Vietnam Study 1	45	1	0	0	6M		1	0	2	0	0	vietnam							2	0		0		60
337	Vietnam Study 1	49	1	0	0	6M		1	0	2	1	0	vietnam							2	0		1		60
338	Vietnam Study 1	21	1	0	0	6M		1	0	2	0	0	vietnam							2	0		0		60
339	Vietnam Study 1	50	0	0	0	6M		1	0	2	0	0	vietnam							2	0		0		60
340	Vietnam Study 1	47	1	0	1	6M		1	0	2	1	0	vietnam							2	0		1		60
341	Vietnam Study 1	50	1	0	0	6M		1	0	2	0	0	vietnam							2	0		0		60
342	Vietnam Study 1	20	1	0	1	6M		1	0	1	0	0	vietnam							1	0		0		60
343	Vietnam Study 1	37	0	0	0	6M		1	0	2	0	0	vietnam							2	0		0		60
344	Vietnam Study 1	43	1	0	0	6M		1	0	1	0	0	vietnam							1	0		0		60
345	Vietnam Study 1	40	0	0	0	6M		1	0	2	0	0	vietnam							2	0		0		60
346	Vietnam Study 1	51	1	0	0	6M		1	0	2	0	0	vietnam							2	0		0		60
348	Vietnam Study 1	23	1	0	0	6M		1	0	2	0	0	vietnam							2	0		0		60
350	Vietnam Study 1	55	1	0	0	6M		1	0	4	1	0	vietnam							4	0		1		60
351	Vietnam Study 1	22	1	0	1	6M		1	0	2	0	0	vietnam							2	0		0		60
353	Vietnam Study 1	26	0	0	0	6M		1	0	4	1	0	vietnam							4	0		1		60
354	Vietnam Study 1	39	1	0	1	6M		1	0	2	0	0	vietnam							2	0		0	61
356	Vietnam Study 1	28	1	0	0	6M		1	0	2	0	0	vietnam							2	0		0		60
357	Vietnam Study 1	84	0	0	1	6M		1	0	1	0	0	vietnam							1	0		0		60
358	Vietnam Study 1	51	1	0	1	6M		1	0	1	0	0	vietnam							1	0		0		60
359	Vietnam Study 1	36	1	0	1	6M		1	0	4	0	0	vietnam							4	0		0		60
361	Vietnam Study 1	25	0	0	1	6M		1	0	1	0	0	vietnam							1	0		0		60
362	Vietnam Study 1	29	1	0	1	6M		1	0	1	0	0	vietnam							1	0		0		60
364	Vietnam Study 1	18	1	0	1	6M		1	0	2	1	0	vietnam							2	0		1		60
365	Vietnam Study 1	32	1	0	1	6M		1	0	1	0	0	vietnam							1	0		0		60
366	Vietnam Study 1	22	0	0	0	6M		1	0	1	0	0	vietnam							1	0		0		60
367	Vietnam Study 1	21	0	0	0	6M		1	0	2	0	0	vietnam							2	0		0		60
369	Vietnam Study 1	26	1	0	0	6M		1	0	2	1	0	vietnam							2	0		1		60
370	Vietnam Study 1	50	1	0	0	6M		1	0	1	1	0	vietnam							1	0		1		60
371	Vietnam Study 1	32	1	0	0	6M		1	0	4	0	0	vietnam							4	0		0		60
372	Vietnam Study 1	20	0	0	0	6M		1	0	4	1	0	vietnam							4	0		1	61
373	Vietnam Study 1	44	1	0	0	6M		1	0	2	0	0	vietnam							2	0		0		60
374	Vietnam Study 1	47	1	0	0	6M		1	0	2	0	0	vietnam							2	0		0		60
375	Vietnam Study 1	34	1	0	0	6M		1	0	1	0	0	vietnam							1	0		0		60
376	Vietnam Study 1	54	1	0	0	6M		1	0	2	0	0	vietnam							2	0		0		60
377	Vietnam Study 1	46	1	0	0	6M		1	0	1	0	0	vietnam							1	0		0		60
379	Vietnam Study 1	21	0	0	0	6M		1	0	2	0	0	vietnam							2	0		0		60
380	Vietnam Study 1	52	0	0	0	6M		1	0	2	1	0	vietnam							2	0		1	61
381	Vietnam Study 1	25	1	0	1	6M		1	0	1	0	0	vietnam							1	0		0		60
382	Vietnam Study 1	34	1	0	1	6M		1	0	2	0	0	vietnam							2	0		0		60
383	Vietnam Study 1	50	1	0	0	6M		1	0	1	0	0	vietnam							1	0		0		60
384	Vietnam Study 1	32	0	0	0	6M		1	0	1	0	0	vietnam							1	0		0	61
386	Vietnam Study 1	45	1	0	0	6M		1	0	2	0	0	vietnam							2	0		0	61
387	Vietnam Study 1	57	0	0	0	6M		1	0	2	0	0	vietnam							2	0		0		60
389	Vietnam Study 1	42	1	0	0	6M		1	0	1	1	0	vietnam							1	0		1		60
390	Vietnam Study 1	51	1	0	0	6M		1	0	2	1	0	vietnam							2	0		1		60
391	Vietnam Study 1	44	0	0	0	6M		1	0	2	0	0	vietnam							2	0		0		60
393	Vietnam Study 1	17	1	0	0	6M		1	0	2	0	0	vietnam							2	0		0		60
395	Vietnam Study 1	28	1	0	0	6M		1	0	2	0	0	vietnam							2	0		0		60
396	Vietnam Study 1	47	1	0	0	6M		1	0	2	0	0	vietnam							2	0		0		60
397	Vietnam Study 1	50	1	0	0	6M		1	0	2	0	0	vietnam							2	0		0		60
398	Vietnam Study 1	26	1	0	1	6M		1	0	4	0	0	vietnam							4	0		0		60
399	Vietnam Study 1	30	0	0	0	6M		1	0	2	0	0	vietnam							2	0		0
400	Vietnam Study 1	40	1	0	1	6M		1	0	4	1	0	vietnam							4	0		1		60
401	Vietnam Study 1	24	1	0	1	6M		1	0	2	0	0	vietnam							2	0		0		60
403	Vietnam Study 1	48	1	0	1	6M		1	0	4	0	0	vietnam							4	0		0		60
404	Vietnam Study 1	37	1	0	0	6M		1	0	4	0	0	vietnam							4	0		0		60
405	Vietnam Study 1	37	1	0	0	6M		1	0	4	0	0	vietnam							4	0		0		60
406	Vietnam Study 1	45	0	0	1	6M		1	0	1	0	0	vietnam							1	0		0		60
407	Vietnam Study 1	41	1	0	1	6M		1	0	4	0	0	vietnam							4	0		0		60
408	Vietnam Study 1	40	0	0	1	6M		1	0	2	1	0	vietnam							2	0		1	61
409	Vietnam Study 1	37	0	0	0	6M		1	0	4	1	0	vietnam							4	0		1		60
411	Vietnam Study 1	52	1	0	0	6M		1	0	2	0	0	vietnam							2	0		0		60
413	Vietnam Study 1	21	0	0	0	6M		1	0	2	1	0	vietnam							2	0		1		60
414	Vietnam Study 1	50	1	0	0	6M		1	0	2	0	0	vietnam							2	0		0		60
415	Vietnam Study 1	26	1	0	0	6M		1	0	2	0	0	vietnam							2	0		0		60
416	Vietnam Study 1	42	1	0	0	6M		1	0	2	0	0	vietnam							2	0		0		60
417	Vietnam Study 1	37	0	0	0	6M		1	0	1	0	0	vietnam							1	0		0		60
418	Vietnam Study 1	47	1	0	0	6M		1	0	2	0	0	vietnam							2	0		0	61
419	Vietnam Study 1	52	1	0	0	6M		1	0	1	0	0	vietnam							1	0		0
420	Vietnam Study 1	19	1	0	0	6M		1	0	4	0	0	vietnam							4	0		0		60
422	Vietnam Study 1	61	1	0	1	6M		1	0	1	0	0	vietnam							1	0		0		60
423	Vietnam Study 1	25	1	0	0	6M		1	0	2	0	0	vietnam							2	0		0		60
424	Vietnam Study 1	26	1	0	0	6M		1	0	1	0	0	vietnam							1	0		0		60
425	Vietnam Study 1	54	1	0	0	6M		1	0	1	0	0	vietnam							1	0		0		60
428	Vietnam Study 1	51	0	0	0	6M		1	0	2	0	0	vietnam							2	0		0	61
429	Vietnam Study 1	44	0	0	0	6M		1	0	1	0	0	vietnam							1	0		0		60
430	Vietnam Study 1	65	1	0	0	6M		1	0	4	0	0	vietnam							4	0		0		60
431	Vietnam Study 1	34	0	0	0	6M		1	0	1	0	0	vietnam							1	0		0		60
432	Vietnam Study 1	32	1	0	0	6M		1	0	2	0	0	vietnam							2	0		0		60
433	Vietnam Study 1	29	1	0	0	6M		1	0	2	1	0	vietnam							2	0		1		60
434	Vietnam Study 1	54	1	0	1	6M		1	0	4	0	0	vietnam							4	0		0		60
435	Vietnam Study 1	37	0	0	1	6M		1	0	4	0	0	vietnam							4	0		0		60
436	Vietnam Study 1	40	1	0	1	6M		1	0	2	0	0	vietnam							2	0		0		60
438	Vietnam Study 1	19	0	0	0	6M		1	0	1	0	0	vietnam							1	0		0		60
439	Vietnam Study 1	44	1	0	0	6M		1	0	2	0	0	vietnam							2	0		0	61
440	Vietnam Study 1	37	1	0	0	6M		1	0	2	0	0	vietnam							2	0		0		60
442	Vietnam Study 1	48	1	0	0	6M		1	0	1	0	0	vietnam							1	0		0		60
445	Vietnam Study 1	41	0	0	0	6M		1	0	4	0	0	vietnam							4	0		0		60
446	Vietnam Study 1	30	0	0	1	6M		1	0	2	0	0	vietnam							2	0		0		60
447	Vietnam Study 1	55	1	0	0	6M		1	0	2	0	0	vietnam							2	0		0		60
449	Vietnam Study 1	42	1	0	0	6M		1	0	4	1	0	vietnam							4	0		1		60
450	Vietnam Study 1	50	1	0	0	6M		1	0	4			vietnam							4	0				60
451	Vietnam Study 1	53	1	0	0	6M		1	0	2	0	0	vietnam							2	0		0	61
452	Vietnam Study 1	77	1	0	0	6M		1	0	2	1	0	vietnam							2	0		1		60
453	Vietnam Study 1	53	0	0	0	6M		1	0	2	0	0	vietnam							2	0		0
454	Vietnam Study 1	36	1	0	0	6M		1	0	2	0	0	vietnam							2	0		0	61
456	Vietnam Study 1	28	1	0	0	6M		1	0	2	1	1	vietnam							2	0		2		60
458	Vietnam Study 1	25	1	0	1	6M		1	0	2	0	0	vietnam							2	0		0		60
460	Vietnam Study 1	51	1	0	1	6M		1	0	1	0	0	vietnam							1	0		0		60
461	Vietnam Study 1	49	1	0	0	6M		1	0	1	0	0	vietnam							1	0		0		60
462	Vietnam Study 1	36	1	0	1	6M		1	0	4	1	0	vietnam							4	0		1		60
463	Vietnam Study 1	50	1	0	0	6M		1	0	4			vietnam							4	0			61
464	Vietnam Study 1	20	1	0	0	6M		1	0	2	0	0	vietnam							2	0		0		60
465	Vietnam Study 1	55	1	0	0	6M		1	0	1	0	0	vietnam							1	0		0		60
466	Vietnam Study 1	57	1	0	0	6M		1	0	1	0	0	vietnam							1	0		0		60
467	Vietnam Study 1	45	0	0	1	6M		1	0	1	0	0	vietnam							1	0		0		60
468	Vietnam Study 1	45	1	0	0	6M		1	0	2	1	0	vietnam							2	0		1		60
472	Vietnam Study 1	45	1	0	0	6M		1	0	2	0	0	vietnam							2	0		0		60
473	Vietnam Study 1	34	1	0	0	6M		1	0	1	0	0	vietnam							1	0		0		60
474	Vietnam Study 1	25	1	0	1	6M		1	0	2	1	0	vietnam							2	0		1		60
475	Vietnam Study 1	54	1	0	0	6M		1	0	2	1	0	vietnam							2	0		1		60
476	Vietnam Study 1	41	1	0	0	6M		1	0	2	1	0	vietnam							2	0		1		60
478	Vietnam Study 1	48	0	0	0	6M		1	0	1	0	0	vietnam							1	0		0	61
479	Vietnam Study 1	31	1	0	0	6M		1	0	1	0	0	vietnam							1	0		0		60
481	Vietnam Study 1	18	0	0	0	6M		1	0	2	1	0	vietnam							2	0		1		60
483	Vietnam Study 1	45	1	0	0	6M		1	0	2	0	0	vietnam							2	0		0	61
484	Vietnam Study 1	21	1	0	0	6M		1	0	2	0	0	vietnam							2	0		0		60
485	Vietnam Study 1	12	1	0	0	6M		1	0	2	0	0	vietnam							2	0		0		60
486	Vietnam Study 1	29	1	0	0	6M		1	0	1	0	0	vietnam							1	0		0		60
488	Vietnam Study 1	25	1	0	1	6M		1	0	2	0	0	vietnam							2	0		0		60
489	Vietnam Study 1	22	0	0	1	6M		1	0	2	0	0	vietnam							2	0		0		60
490	Vietnam Study 1	46	1	0	0	6M		1	0	2	1	1	vietnam							2	0		2		60
491	Vietnam Study 1	44	1	0	1	6M		1	0	2	0	0	vietnam							2	0		0		60
493	Vietnam Study 1	45	1	0	0	6M		1	0	2	1	0	vietnam							2	0		1		60
494	Vietnam Study 1	23	0	0	0	6M		1	0	2	1	1	vietnam							2	0		2		60
495	Vietnam Study 1	27	0	0	1	6M		1	0	1	0	0	vietnam							1	0		0		60
496	Vietnam Study 1	24	1	0	1	6M		1	0	1	0	0	vietnam							1	0		0		60
497	Vietnam Study 1	52	1	0	1	6M		1	0	1	0	0	vietnam							1	0		0		60
498	Vietnam Study 1	29	0	0	0	6M		1	0	2	0	0	vietnam							2	0		0		60
499	Vietnam Study 1	30	1	0	0	6M		1	0	2	0	0	vietnam							2	0		0		60
500	Vietnam Study 1	27	1	0	0	6M		1	0	4	0	0	vietnam							4	0		0		60
503	Vietnam Study 1	26	1	0	0	6M		1	0	2	0	0	vietnam							2	0		0		60
507	Vietnam Study 1	40	1	0	0	6M		1	0	2	0	0	vietnam							2	0		0		60
508	Vietnam Study 1	21	1	0	0	6M		1	0	2	1	0	vietnam							2	0		1		60
509	Vietnam Study 1	27	1	0	1	6M		1	0	1	0	0	vietnam							1	0		0		60
510	Vietnam Study 1	46	1	0	1	6M		1	0	2	0	0	vietnam							2	0		0	61
511	Vietnam Study 1	53	1	0	0	6M		1	0	2	0	0	vietnam							2	0		0		60
512	Vietnam Study 1	46	1	0	0	6M		1	0	4	0	0	vietnam							4	0		0		60
514	Vietnam Study 1	26	0	0	0	6M		1	0	2	0	0	vietnam							2	0		0		60
515	Vietnam Study 1	28	0	0	1	6M		1	0	2	0	0	vietnam							2	0		0		60
516	Vietnam Study 1	32	1	0	0	6M		1	0	2	0	0	vietnam							2	0		0		60
517	Vietnam Study 1	32	0	0	0	6M		1	0	2	0	0	vietnam							2	0		0		60
518	Vietnam Study 1	21	1	0	0	6M		1	0	2	1	0	vietnam							2	0		1		60
521	Vietnam Study 1	53	1	0	0	6M		1	0	2	0	0	vietnam							2	0		0		60
523	Vietnam Study 1	54	1	0	0	6M		1	0	2	1	0	vietnam							2	0		1		60
524	Vietnam Study 1	48	0	0	0	6M		1	0	2	0	0	vietnam							2	0		0		60
525	Vietnam Study 1	21	1	0	1	6M		1	0	1	0	0	vietnam							1	0		0		60
526	Vietnam Study 1	38	1	0	0	6M		1	0	4	0	0	vietnam							4	0		0	61
527	Vietnam Study 1	40	1	0	0	6M		1	0	2	1	0	vietnam							2	0		1		60
529	Vietnam Study 1	49	1	0	0	6M		1	0	2	0	0	vietnam							2	0		0		60
530	Vietnam Study 1	31	1	0	0	6M		1	0	4	0	0	vietnam							4	0		0		60
531	Vietnam Study 1	25	0	0	0	6M		1	0	2	1	0	vietnam							2	0		1		60
532	Vietnam Study 1	41	1	0	0	6M		1	0	1	0	0	vietnam							1	0		0		60
533	Vietnam Study 1	31	1	0	0	6M		1	0	2	0	0	vietnam							2	0		0		60
534	Vietnam Study 1	33	1	0	1	6M		1	0	2	0	0	vietnam							2	0		0		60
537	Vietnam Study 1	55	1	0	1	6M		1	0	2	0	0	vietnam							2	0		0	61
538	Vietnam Study 1	52	0	0	0	6M		1	0	1	1	0	vietnam							1	0		1		60
539	Vietnam Study 1	53	1	0	0	6M		1	0	2	0	0	vietnam							2	0		0		60
540	Vietnam Study 1	22	1	0	0	6M		1	0	2	1	0	vietnam							2	0		1		60
541	Vietnam Study 1	26	1	0	0	6M		1	0	2	1	0	vietnam							2	0		1		60
542	Vietnam Study 1	22	1	0	0	6M		1	0	1	0	0	vietnam							1	0		0		60
543	Vietnam Study 1	28	1	0	0	6M		1	0	2	0	0	vietnam							2	0		0		60
544	Vietnam Study 1	38	1	0	0	6M		1	0	2	0	0	vietnam							2	0		0	61
545	Vietnam Study 1	38	1	0	0	6M		1	0	4	0	0	vietnam							4	0		0		60
546	Vietnam Study 1	21	0	0	0	6M		1	0	2	0	0	vietnam							2	0		0		60
547	Vietnam Study 1	47	1	0	1	6M		1	0	2	1	0	vietnam							2	0		1	61
548	Vietnam Study 1	26	0	0	0	6M		1	0	2	0	0	vietnam							2	0		0		60
549	Vietnam Study 1	68	0	0	1	6M		1	0	1	1	0	vietnam							1	0		1		60
551	Vietnam Study 1	47	1	0	0	6M		1	0	2	1	0	vietnam							2	0		1		60
552	Vietnam Study 1	47	1	0	0	6M		1	0	2	1	0	vietnam							2	0		1	61
553	Vietnam Study 1	43	1	0	0	6M		1	0	4	0	0	vietnam							4	0		0		60
554	Vietnam Study 1	49	1	0	0	6M		1	0	2	0	0	vietnam							2	0		0		60
556	Vietnam Study 1	39	1	0	1	6M		1	0	2	0	0	vietnam							2	0		0		60
557	Vietnam Study 1	59	1	0	0	6M		1	0	2			vietnam							2	0				60
558	Vietnam Study 1	52	1	0	0	6M		1	0	4	0	0	vietnam							4	0		0		60
560	Vietnam Study 1	26	1	0	0	6M		1	0	2	0	0	vietnam							2	0		0	61
561	Vietnam Study 1	42	1	0	0	6M		1	0	2	0	0	vietnam							2	0		0		60
562	Vietnam Study 1	46	1	0	1	6M		1	0	2			vietnam							2	0				60
563	Vietnam Study 1	28	1	0	0	6M		1	0	4			vietnam							4	0				60
564	Vietnam Study 1	70	1	0	0	6M		1	0	2	1	0	vietnam							2	0		1		60
566	Vietnam Study 1	25	1	0	0	6M		1	0	1	0	0	vietnam							1	0		0		60
567	Vietnam Study 1	25	1	0	1	6M		1	0	2	1	0	vietnam							2	0		1
568	Vietnam Study 1	23	1	0	1	6M		1	0	2	0	0	vietnam							2	0		0		60
569	Vietnam Study 1	78	1	0	0	6M		1	0	2	0	0	vietnam							2	0		0		60
570	Vietnam Study 1	46	0	0	0	6M		1	0	2	0	0	vietnam							2	0		0		60
572	Vietnam Study 1	24	1	0	0	6M		1	0	2	0	0	vietnam							2	0		0		60
575	Vietnam Study 1	23	1	0	1	6M		1	0	2	1	0	vietnam							2	0		1		60
576	Vietnam Study 1	53	0	0	0	6M		1	0	2	0	0	vietnam							2	0		0		60
578	Vietnam Study 1	49	1	0	0	6M		1	0	2	1	0	vietnam							2	0		1	61
580	Vietnam Study 1	36	1	0	0	6M		1	0	2	0	0	vietnam							2	0		0		60
581	Vietnam Study 1	45	1	0	0	6M		1	0	2	1	0	vietnam							2	0		1		60
584	Vietnam Study 1	46	1	0	0	6M		1	0	2	0	0	vietnam							2	0		0		60
585	Vietnam Study 1	43	0	0	0	6M		1	0	1	1	0	vietnam							1	0		1		60
587	Vietnam Study 1	49	1	0	1	6M		1	0	1	0	0	vietnam							1	0		0		60
588	Vietnam Study 1	37	1	0	0	6M		1	0	2	1	0	vietnam							2	0		1		60
590	Vietnam Study 1	21	1	0	1	6M		1	0	4	1	0	vietnam							4	0		1		60
591	Vietnam Study 1	29	1	0	0	6M		1	0	1	0	0	vietnam							1	0		0		60
592	Vietnam Study 1	26	1	0	1	6M		1	0	2	0	0	vietnam							2	0		0		60
593	Vietnam Study 1	35	1	0	1	6M		1	0	2	0	0	vietnam							2	0		0		60
594	Vietnam Study 1	55	0	0	1	6M		1	0	4	0	0	vietnam							4	0		0		60
596	Vietnam Study 1	43	0	0	1	6M		1	0	2			vietnam							2	0				60
597	Vietnam Study 1	47	1	0	1	6M		1	0	2	1	0	vietnam							2	0		1		60
602	Vietnam Study 1	43	1	0	1	6M		1	0	2	0	0	vietnam							2	0		0		60
604	Vietnam Study 1	47	1	0	1	6M		1	0	1	0	0	vietnam							1	0		0		60
605	Vietnam Study 1	22	0	0	1	6M		1	0	2	0	0	vietnam							2	0		0		60
606	Vietnam Study 1	34	0	0	1	6M		1	0	2	0	0	vietnam							2	0		0		60
607	Vietnam Study 1	37	1	0	1	6M		1	0	1	1	0	vietnam							1	0		1		60
608	Vietnam Study 1	28	1	0	1	6M		1	0	2	0	0	vietnam							2	0		0		60
609	Vietnam Study 1	20	1	0	1	6M		1	0	2	0	0	vietnam							2	0		0		60
625	Vietnam Study 1	18	1	0	0	6M		1	0	2	1	0	vietnam							2	0		1		60
631	Vietnam Study 1	33	1	0	1	6M		1	0	2	0	0	vietnam							2	0		0	61
633	Vietnam Study 1	49	1	0	0	6M		1	0	2	0	0	vietnam							2	0		0	61
634	Vietnam Study 1	44	0	0	0	6M		1	0	2	0	0	vietnam							2	0		0	61
635	Vietnam Study 1	63	1	0	0	6M		1	0	2	0	0	vietnam							2	0		0		60
636	Vietnam Study 1	22	0	0	0	6M		1	0	2	0	0	vietnam							2	0		0		60
638	Vietnam Study 1	31	1	0	0	6M		1	0	4	1	0	vietnam							4	0		1		60
639	Vietnam Study 1	41	1	0	0	6M		1	0	1	0	0	vietnam							1	0		0		60
640	Vietnam Study 1	22	0	0	0	6M		1	0	2	0	0	vietnam							2	0		0		60
641	Vietnam Study 1	22	1	0	0	6M		1	0	1	0	0	vietnam							1	0		0		60
642	Vietnam Study 1	47	1	0	0	6M		1	0	2	0	0	vietnam							2	0		0	61
643	Vietnam Study 1	28	0	0	0	6M		1	0	2	0	0	vietnam							2	0		0		60
647	Vietnam Study 1	58	0	0	0	6M		1	0	2	1	0	vietnam							2	0		1		60
649	Vietnam Study 1	55	1	0	0	6M		1	0	4	1	0	vietnam							4	0		1	61
650	Vietnam Study 1	51	0	0	1	6M		1	0	2	0	0	vietnam							2	0		0		60
651	Vietnam Study 1	63	1	0	0	6M		1	0	2	0	0	vietnam							2	0		0		60
652	Vietnam Study 1	40	1	0	0	6M		1	0	2	1	0	vietnam							2	0		1		60
653	Vietnam Study 1	29	1	0	0	6M		1	0	2	0	0	vietnam							2	0		0		60
656	Vietnam Study 1	37	1	0	0	6M		1	0	2	0	0	vietnam							2	0		0		60
658	Vietnam Study 1	49	1	0	0	6M		1	0	1	0	0	vietnam							1	0		0		60
659	Vietnam Study 1	63	1	0	0	6M		1	0	2	0	0	vietnam							2	0		0		60
661	Vietnam Study 1	40	1	0	0	6M		1	0	2	0	0	vietnam							2	0		0		60
662	Vietnam Study 1	47	1	0	0	6M		1	0	1	0	0	vietnam							1	0		0		60
663	Vietnam Study 1	34	0	0	0	6M		1	0	2	0	0	vietnam							2	0		0		60
664	Vietnam Study 1	47	0	0	1	6M		1	0	2	0	0	vietnam							2	0		0		60
666	Vietnam Study 1	52	1	0	1	6M		1	0	2	0	0	vietnam							2	0		0	61
667	Vietnam Study 1	37	1	0	0	6M		1	0	2	0	0	vietnam							2	0		0		60
668	Vietnam Study 1	29	1	0	0	6M		1	0	2	0	0	vietnam							2	0		0		60
669	Vietnam Study 1	45	1	0	0	6M		1	0	1	0	1	vietnam							1	0		2		60
670	Vietnam Study 1	29	0	0	1	6M		1	0	4	0	0	vietnam							4	0		0		60
671	Vietnam Study 1	21	1	0	0	6M		1	0	2	0	0	vietnam							2	0		0		60
672	Vietnam Study 1	38	1	0	1	6M		1	0	2	0	0	vietnam							2	0		0		60
673	Vietnam Study 1	36	1	0	1	6M		1	0	1	0	0	vietnam							1	0		0		60
674	Vietnam Study 1	57	1	0	0	6M		1	0	2	1	0	vietnam							2	0		1	61
675	Vietnam Study 1	47	1	0	0	6M		1	0	2	1	1	vietnam							2	0		2		60
676	Vietnam Study 1	41	1	0	0	6M		1	0	2	0	0	vietnam							2	0		0		60
677	Vietnam Study 1	23	0	0	0	6M		1	0	2	0	0	vietnam							2	0		0		60
678	Vietnam Study 1	35	1	0	1	6M		1	0	1	1	0	vietnam							1	0		1		60
679	Vietnam Study 1	45	1	0	0	6M		1	0	2	0	0	vietnam							2	0		0		60
680	Vietnam Study 1	52	1	0	0	6M		1	0	2			vietnam							2	0
681	Vietnam Study 1	29	0	0	0	6M		1	0	2	1	1	vietnam							2	0		2	61
682	Vietnam Study 1	28	1	0	0	6M		1	0	2	0	0	vietnam							2	0		0	61
683	Vietnam Study 1	22	0	0	0	6M		1	0	2			vietnam							2	0				60
686	Vietnam Study 1	36	1	0	0	6M		1	0	1			vietnam							1	0				60
687	Vietnam Study 1	25	1	0	1	6M		1	0	2	0	0	vietnam							2	0		0		60
688	Vietnam Study 1	37	0	0	0	6M		1	0	2	1	1	vietnam							2	0		2		60
689	Vietnam Study 1	27	1	0	0	6M		1	0	2	0	0	vietnam							2	0		0		60
690	Vietnam Study 1	45	0	0	0	6M		1	0	2	1	0	vietnam							2	0		1		60
691	Vietnam Study 1	36	1	0	1	6M		1	0	2	0	0	vietnam							2	0		0		60
692	Vietnam Study 1	42	1	0	0	6M		1	0	2	0	0	vietnam							2	0		0		60
693	Vietnam Study 1	26	1	0	1	6M		1	0	2			vietnam							2	0				60
694	Vietnam Study 1	42	1	0	1	6M		1	0	2	0	0	vietnam							2	0		0		60
695	Vietnam Study 1	20	0	0	0	6M		1	0	2	1	0	vietnam							2	0		1		60
696	Vietnam Study 1	42	1	0	1	6M		1	0	2	0	0	vietnam							2	0		0	61
697	Vietnam Study 1	36	1	0	0	6M		1	0	2	0	0	vietnam							2	0		0		60
698	Vietnam Study 1	21	1	0	1	6M		1	0	2	0	0	vietnam							2	0		0		60
699	Vietnam Study 1	53	1	0	0	6M		1	0	1	0	0	vietnam							1	0		0	61
701	Vietnam Study 1	46	1	0	0	6M		1	0	2	1	0	vietnam							2	0		1		60
702	Vietnam Study 1	23	1	0	0	6M		1	0	1	0	1	vietnam							1	0		2		60
703	Vietnam Study 1	24	1	0	0	6M		1	0	2	1	0	vietnam							2	0		1		60
704	Vietnam Study 1	18	1	0	1	6M		1	0	2	1	0	vietnam							2	0		1		60
706	Vietnam Study 1	32	1	0	0	6M		1	0	2	0	0	vietnam							2	0		0		60
707	Vietnam Study 1	46	1	0	0	6M		1	0	2	0	0	vietnam							2	0		0
708	Vietnam Study 1	37	1	0	0	6M		1	0	2			vietnam							2	0				60
709	Vietnam Study 1	28	1	0	0	6M		1	0	2	1	1	vietnam							2	0		2	61
710	Vietnam Study 1	15	1	0	1	6M		1	0	2	0	0	vietnam							2	0		0		60
711	Vietnam Study 1	25	0	0	0	6M		1	0	2	0	0	vietnam							2	0		0
713	Vietnam Study 1	47	1	0	0	6M		1	0	2	0	0	vietnam							2	0		0		60
714	Vietnam Study 1	39	0	0	0	6M		1	0	2	1	1	vietnam							2	0		2		60
716	Vietnam Study 1	41	1	0	0	6M		1	0	2	1	0	vietnam							2	0		1		60
717	Vietnam Study 1	54	1	0	1	6M		1	0	1	0	0	vietnam							1	0		0		60
718	Vietnam Study 1	40	1	0	1	6M		1	0	2	0	0	vietnam							2	0		0	61
719	Vietnam Study 1	35	1	0	1	6M		1	0	2	0	0	vietnam							2	0		0		60
720	Vietnam Study 1	56	1	0	0	6M		1	0	4	0	0	vietnam							4	0		0		60
721	Vietnam Study 1	49	1	0	0	6M		1	0	1	0	0	vietnam							1	0		0		60
724	Vietnam Study 1	53	0	0	0	6M		1	0	4	0	0	vietnam							4	0		0		60
727	Vietnam Study 1	31	1	0	0	6M		1	0	1	0	0	vietnam							1	0		0		60
732	Vietnam Study 1	64	0	0	0	6M		1	0	4	0	1	vietnam							4	0		2		60
733	Vietnam Study 1	50	1	0	0	6M		1	0	4	0	0	vietnam							4	0		0		60
735	Vietnam Study 1	89	0	0	0	6M		1	0	2	0	0	vietnam							2	0		0	61
737	Vietnam Study 1	26	1	0	0	6M		1	0	1	0	0	vietnam							1	0		0		60
738	Vietnam Study 1	29	1	0	1	6M		1	0	2	0	0	vietnam							2	0		0		60
739	Vietnam Study 1	50	0	0	1	6M		1	0	1	0	0	vietnam							1	0		0		60
741	Vietnam Study 1	22	0	0	1	6M		1	0	2	0	0	vietnam							2	0		0		60
744	Vietnam Study 1	61	1	0	1	6M		1	0	4	0	0	vietnam							4	0		0		60
746	Vietnam Study 1	21	1	0	1	6M		1	0	2	0	0	vietnam							2	0		0		60
747	Vietnam Study 1	38	0	0	0	6M		1	0	2	1	0	vietnam							2	0		1		60
748	Vietnam Study 1	52	0	0	0	6M		1	0	2	0	0	vietnam							2	0		0		60
749	Vietnam Study 1	50	0	0	0	6M		1	0	2	1	0	vietnam							2	0		1		60
750	Vietnam Study 1	30	1	0	1	6M		1	0	1	0	0	vietnam							1	0		0		60
752	Vietnam Study 1	27	1	0	1	6M		1	0	2	1	0	vietnam							2	0		1		60
759	Vietnam Study 1	41	0	0	0	6M		1	0	2	0	0	vietnam							2	0		0		60
760	Vietnam Study 1	21	1	0	0	6M		1	0	1	0	0	vietnam							1	0		0		60
761	Vietnam Study 1	49	1	0	0	6M		1	0	1	0	0	vietnam							1	0		0		60
762	Vietnam Study 1	37	1	0	0	6M		1	0	2	0	0	vietnam							2	0		0		60
763	Vietnam Study 1	34	1	0	0	6M		1	0	2	1	0	vietnam							2	0		1		60
764	Vietnam Study 1	64	0	0	1	6M		1	0	1	0	0	vietnam							1	0		0		60
765	Vietnam Study 1	42	1	0	1	6M		1	0	1	0	0	vietnam							1	0		0		60
766	Vietnam Study 1	45	0	0	0	6M		1	0	2	0	0	vietnam							2	0		0		60
767	Vietnam Study 1	20	1	0	0	6M		1	0	2	0	0	vietnam							2	0		0		60
769	Vietnam Study 1	51	1	0	0	6M		1	0	4	0	0	vietnam							4	0		0	61
770	Vietnam Study 1	24	0	0	0	6M		1	0	2	1	0	vietnam							2	0		1		60
771	Vietnam Study 1	44	1	0	1	6M		1	0	2	1	1	vietnam							2	0		2		60
776	Vietnam Study 1	44	1	0	1	6M		1	0	2	0	0	vietnam							2	0		0		60
777	Vietnam Study 1	38	1	0	1	6M		1	0	2	0	0	vietnam							2	0		0	61
778	Vietnam Study 1	43	1	0	0	6M		1	0	2	0	0	vietnam							2	0		0		60
779	Vietnam Study 1	42	1	0	0	6M		1	0	2	1	0	vietnam							2	0		1		60
780	Vietnam Study 1	31	1	0	0	6M		1	0	1	1	1	vietnam							1	0		2		60
781	Vietnam Study 1	27	1	0	0	6M		1	0	4			vietnam							4	0				60
782	Vietnam Study 1	32	1	0	0	6M		1	0	2	0	0	vietnam							2	0		0		60
783	Vietnam Study 1	37	1	0	0	6M		1	0	2	0	0	vietnam							2	0		0	61
784	Vietnam Study 1	79	0	0	0	6M		1	0	1	0	0	vietnam							1	0		0	61
785	Vietnam Study 1	48	1	0	1	6M		1	0	1	1	0	vietnam							1	0		1		60
786	Vietnam Study 1	52	1	0	1	6M		1	0	1	0	0	vietnam							1	0		0	61
787	Vietnam Study 1	18	0	0	1	6M		1	0	1	0	0	vietnam							1	0		0		60
788	Vietnam Study 1	38	0	0	0	6M		1	0	2	0	0	vietnam							2	0		0		60
790	Vietnam Study 1	42	1	0	1	6M		1	0	2	0	0	vietnam							2	0		0		60
800	Vietnam Study 1	53	1	0	0	6M		1	0	2	0	0	vietnam							2	0		0		60
801	Vietnam Study 1	56	1	0	0	6M		1	0	1	0	0	vietnam							1	0		0		60
802	Vietnam Study 1	48	1	0	1	6M		1	0	2	0	0	vietnam							2	0		0		60
803	Vietnam Study 1	43	1	0	0	6M		1	0	2	0	1	vietnam							2	0		2		60
806	Vietnam Study 1	49	1	0	1	6M		1	0	1	1	0	vietnam							1	0		1		60
807	Vietnam Study 1	43	0	0	0	6M		1	0	2	0	0	vietnam							2	0		0		60
810	Vietnam Study 1	68	1	0	0	6M		1	0	2	0	0	vietnam							2	0		0		60
812	Vietnam Study 1	52	1	0	1	6M		1	0	1	0	0	vietnam							1	0		0		60
813	Vietnam Study 1	23	0	0	0	6M		1	0	2	0	0	vietnam							2	0		0		60
814	Vietnam Study 1	46	1	0	0	6M		1	0	1	0	0	vietnam							1	0		0		60
815	Vietnam Study 1	55	1	0	0	6M		1	0	2	1	0	vietnam							2	0		1	61
816	Vietnam Study 1	37	1	0	0	6M		1	0	2	1	0	vietnam							2	0		1		60
819	Vietnam Study 1	53	1	0	0	6M		1	0	2	1	1	vietnam							2	0		2	61
820	Vietnam Study 1	37	1	0	0	6M		1	0	2	0	0	vietnam							2	0		0	61
822	Vietnam Study 1	42	1	0	0	6M		1	0	4	0	0	vietnam							4	0		0		60
823	Vietnam Study 1	50	1	0	0	6M		1	0	2	1	0	vietnam							2	0		1	61
824	Vietnam Study 1	41	1	0	0	6M		1	0	1	0	0	vietnam							1	0		0		60
826	Vietnam Study 1	20	1	0	1	6M		1	0	2	0	0	vietnam							2	0		0	61
827	Vietnam Study 1	21	0	0	0	6M		1	0	2			vietnam							2	0				60
829	Vietnam Study 1	22	1	0	1	6M		1	0	1	0	0	vietnam							1	0		0	61
830	Vietnam Study 1	36	1	0	0	6M		1	0	1	1	0	vietnam							1	0		1	61
831	Vietnam Study 1	40	1	0	0	6M		1	0	2	0	0	vietnam							2	0		0		60
832	Vietnam Study 1	24	1	0	0	6M		1	0	2	0	0	vietnam							2	0		0		60
834	Vietnam Study 1	22	1	0	1	6M		1	0	1	0	0	vietnam							1	0		0		60
835	Vietnam Study 1	44	1	0	0	6M		1	0	2	0	0	vietnam							2	0		0		60
839	Vietnam Study 1	39	1	0	0	6M		1	0	1	1	1	vietnam							1	0		2		60
840	Vietnam Study 1	16	0	0	0	6M		1	0	4	1	0	vietnam							4	0		1		60
841	Vietnam Study 1	32	1	0	1	6M		1	0	2	0	0	vietnam							2	0		0		60
843	Vietnam Study 1	42	1	0	0	6M		1	0	4	0	0	vietnam							4	0		0		60
844	Vietnam Study 1	29	0	0	1	6M		1	0	1	1	0	vietnam							1	0		1		60
845	Vietnam Study 1	42	1	0	0	6M		1	0	1	0	0	vietnam							1	0		0		60
846	Vietnam Study 1	39	1	0	0	6M		1	0	2	0	0	vietnam							2	0		0	61
850	Vietnam Study 1	39	1	0	0	6M		1	0	2	1	0	vietnam							2	0		1		60
851	Vietnam Study 1	46	1	0	0	6M		1	0	2	0	0	vietnam							2	0		0		60
852	Vietnam Study 1	21	0	0	0	6M		1	0	2	0	0	vietnam							2	0		0		60
854	Vietnam Study 1	45	0	0	1	6M		1	0	2	0	0	vietnam							2	0		0		60
855	Vietnam Study 1	42	1	0	0	6M		1	0	2	0	0	vietnam							2	0		0	61
856	Vietnam Study 1	38	1	0	1	6M		1	0	2	0	0	vietnam							2	0		0	61
857	Vietnam Study 1	32	1	0	0	6M		1	0	2	0	0	vietnam							2	0		0		60
858	Vietnam Study 1	52	1	0	0	6M		1	0	2	0	0	vietnam							2	0		0	61
860	Vietnam Study 1	21	1	0	0	6M		1	0	2			vietnam							2	0
861	Vietnam Study 1	33	1	0	0	6M		1	0	2	0	0	vietnam							2	0		0	61
862	Vietnam Study 1	33	1	0	0	6M		1	0	2	0	0	vietnam							2	0		0		60
863	Vietnam Study 1	42	1	0	0	6M		1	0	2	0	0	vietnam							2	0		0	61
864	Vietnam Study 1	26	1	0	0	6M		1	0	1	0	0	vietnam							1	0		0		60
867	Vietnam Study 1	37	1	0	0	6M		1	0	4	0	0	vietnam							4	0		0		60
868	Vietnam Study 1	24	1	0	0	6M		1	0	2	0	0	vietnam							2	0		0		60
870	Vietnam Study 1	49	1	0	0	6M		1	0	2			vietnam							2	0				60
871	Vietnam Study 1	37	1	0	0	6M		1	0	2	1	0	vietnam							2	0		1		60
872	Vietnam Study 1	20	1	0	0	6M		1	0	2	1	0	vietnam							2	0		1		60
873	Vietnam Study 1	27	0	0	1	6M		1	0	1	1	0	vietnam							1	0		1		60
874	Vietnam Study 1	38	0	0	0	6M		1	0	2	1	0	vietnam							2	0		1
875	Vietnam Study 1	26	1	0	1	6M		1	0	2	0	0	vietnam							2	0		0		60
879	Vietnam Study 1	42	1	0	1	6M		1	0	1	1	0	vietnam							1	0		1		60
881	Vietnam Study 1	20	1	0	0	6M		1	0	2	0	0	vietnam							2	0		0		60
882	Vietnam Study 1	49	0	0	1	6M		1	0	2	0	0	vietnam							2	0		0		60
884	Vietnam Study 1	33	0	0	0	6M		1	0	4	0	0	vietnam							4	0		0		60
885	Vietnam Study 1	45	1	0	0	6M		1	0	2	0	0	vietnam							2	0		0		60
886	Vietnam Study 1	34	1	0	1	6M		1	0	2	0	0	vietnam							2	0		0	61
887	Vietnam Study 1	49	0	0	0	6M		1	0	1	0	0	vietnam							1	0		0		60
888	Vietnam Study 1	42	1	0	0	6M		1	0	1	1	0	vietnam							1	0		1		60
889	Vietnam Study 1	74	1	0	1	6M		1	0	2	0	0	vietnam							2	0		0		60
890	Vietnam Study 1	17	0	0	0	6M		1	0	2	1	0	vietnam							2	0		1		60
891	Vietnam Study 1	47	1	0	0	6M		1	0	2	0	0	vietnam							2	0		0	61
892	Vietnam Study 1	44	1	0	0	6M		1	0	4	0	0	vietnam							4	0		0		60
893	Vietnam Study 1	22	0	0	0	6M		1	0	4	0	0	vietnam							4	0		0		60
895	Vietnam Study 1	42	1	0	0	6M		1	0	2	1	0	vietnam							2	0		1		60
896	Vietnam Study 1	49	0	0	1	6M		1	0	1	1	0	vietnam							1	0		1		60
897	Vietnam Study 1	44	1	0	1	6M		1	0	4	1	0	vietnam							4	0		1		60
898	Vietnam Study 1	35	1	0	0	6M		1	0	2	1	0	vietnam							2	0		1		60
899	Vietnam Study 1	56	1	0	0	6M		1	0	2	0	0	vietnam							2	0		0
900	Vietnam Study 1	31	1	0	0	6M		1	0	1	0	0	vietnam							1	0		0		60
901	Vietnam Study 1	45	1	0	0	6M		1	0	1	0	0	vietnam							1	0		0		60
903	Vietnam Study 1	45	1	0	0	6M		1	0	2	0	0	vietnam							2	0		0		60
904	Vietnam Study 1	48	1	0	1	6M		1	0	1	0	0	vietnam							1	0		0		60
905	Vietnam Study 1	45	1	0	1	6M		1	0	2	0	0	vietnam							2	0		0		60
907	Vietnam Study 1	54	1	0	1	6M		1	0	4	0	0	vietnam							4	0		0		60
908	Vietnam Study 1	44	1	0	1	6M		1	0	2	1	1	vietnam							2	0		2	61
909	Vietnam Study 1	51	0	0	1	6M		1	0	2	0	0	vietnam							2	0		0		60
910	Vietnam Study 1	47	1	0	1	6M		1	0	2	0	0	vietnam							2	0		0		60
911	Vietnam Study 1	21	0	0	0	6M		1	0	2	0	0	vietnam							2	0		0		60
913	Vietnam Study 1	41	1	0	1	6M		1	0	1	0	0	vietnam							1	0		0		60
914	Vietnam Study 1	33	1	0	1	6M		1	0	2	0	0	vietnam							2	0		0		60
915	Vietnam Study 1	28	0	0	0	6M		1	0	2	0	0	vietnam							2	0		0		60
916	Vietnam Study 1	22	1	0	1	6M		1	0	4	1	0	vietnam							4	0		1		60
917	Vietnam Study 1	35	1	0	0	6M		1	0	2	0	0	vietnam							2	0		0		60
918	Vietnam Study 1	44	1	0	0	6M		1	0	1	0	0	vietnam							1	0		0		60
919	Vietnam Study 1	18	0	0	1	6M		1	0	2	0	0	vietnam							2	0		0	61
920	Vietnam Study 1	39	1	0	0	6M		1	0	2	0	0	vietnam							2	0		0		60
921	Vietnam Study 1	38	1	0	0	6M		1	0	2	0	0	vietnam							2	0		0	61
922	Vietnam Study 1	28	1	0	0	6M		1	0	2	1	0	vietnam							2	0		1		60
923	Vietnam Study 1	42	1	0	1	6M		1	0	2	1	0	vietnam							2	0		1		60
924	Vietnam Study 1	34	0	0	0	6M		1	0	4	0	0	vietnam							4	0		0		60
926	Vietnam Study 1	43	1	0	0	6M		1	0	2	1	0	vietnam							2	0		1	61
927	Vietnam Study 1	28	0	0	1	6M		1	0	2	0	0	vietnam							2	0		0		60
929	Vietnam Study 1	39	1	0	0	6M		1	0	1	0	0	vietnam							1	0		0		60
931	Vietnam Study 1	20	1	0	0	6M		1	0	1	0	0	vietnam							1	0		0		60
932	Vietnam Study 1	59	1	0	0	6M		1	0	1			vietnam							1	0				60
933	Vietnam Study 1	19	1	0	0	6M		1	0	4	0	0	vietnam							4	0		0		60
935	Vietnam Study 1	29	0	0	0	6M		1	0	4	0	0	vietnam							4	0		0		60
936	Vietnam Study 1	21	1	0	0	6M		1	0	2	0	0	vietnam							2	0		0		60
937	Vietnam Study 1	48	1	0	0	6M		1	0	2	1	0	vietnam							2	0		1		60
938	Vietnam Study 1	36	1	0	0	6M		1	0	2	1	0	vietnam							2	0		1		60
939	Vietnam Study 1	47	1	0	0	6M		1	0	2	0	0	vietnam							2	0		0		60
941	Vietnam Study 1	51	1	0	0	6M		1	0	4	1	0	vietnam							4	0		1		60
943	Vietnam Study 1	46	1	0	1	6M		1	0	2	1	0	vietnam							2	0		1		60
944	Vietnam Study 1	21	0	0	0	6M		1	0	2	1	0	vietnam							2	0		1		60
945	Vietnam Study 1	53	1	0	0	6M		1	0	4	0	0	vietnam							4	0		0		60
946	Vietnam Study 1	21	0	0	0	6M		1	0	2	0	0	vietnam							2	0		0		60
947	Vietnam Study 1	32	0	0	0	6M		1	0	1	0	0	vietnam							1	0		0		60
948	Vietnam Study 1	54	1	0	0	6M		1	0	1			vietnam							1	0				60
949	Vietnam Study 1	25	0	0	0	6M		1	0	2			vietnam							2	0				60
950	Vietnam Study 1	39	0	0	0	6M		1	0	2	1	0	vietnam							2	0		1		60
952	Vietnam Study 1	53	1	0	1	6M		1	0	2	0	0	vietnam							2	0		0		60
954	Vietnam Study 1	34	0	0	0	6M		1	0	4	0	0	vietnam							4	0		0		60
955	Vietnam Study 1	27	0	0	1	6M		1	0	2	1	0	vietnam							2	0		1		60
956	Vietnam Study 1	29	1	0	0	6M		1	0	2	1	0	vietnam							2	0		1		60
959	Vietnam Study 1	25	0	0	1	6M		1	0	1	1	0	vietnam							1	0		1		60
960	Vietnam Study 1	74	0	0	0	6M		1	0	1	0	0	vietnam							1	0		0	61
961	Vietnam Study 1	34	1	0	0	6M		1	0	1	0	0	vietnam							1	0		0
962	Vietnam Study 1	55	1	0	1	6M		1	0	1	0	0	vietnam							1	0		0		60
963	Vietnam Study 1	26	1	0	0	6M		1	0	2	0	0	vietnam							2	0		0		60
965	Vietnam Study 1	24	1	0	0	6M		1	0	2	0	0	vietnam							2	0		0		60
967	Vietnam Study 1	33	0	0	1	6M		1	0	4	0	0	vietnam							4	0		0		60
969	Vietnam Study 1	62	1	0	0	6M		1	0	1	0	0	vietnam							1	0		0	61
972	Vietnam Study 1	36	1	0	0	6M		1	0	2	0	0	vietnam							2	0		0		60
973	Vietnam Study 1	36	1	0	1	6M		1	0	2			vietnam							2	0				60
974	Vietnam Study 1	92	1	0	0	6M		1	0	2	0	0	vietnam							2	0		0	61
975	Vietnam Study 1	35	0	0	0	6M		1	0	2	0	0	vietnam							2	0		0		60
976	Vietnam Study 1	46	1	0	0	6M		1	0	2	1	1	vietnam							2	0		2	61
977	Vietnam Study 1	49	1	0	0	6M		1	0	2	0	0	vietnam							2	0		0		60
978	Vietnam Study 1	54	1	0	0	6M		1	0	4	1	0	vietnam							4	0		1		60
980	Vietnam Study 1	27	1	0	0	6M		1	0	2	0	0	vietnam							2	0		0		60
981	Vietnam Study 1	30	0	0	1	6M		1	0	1	1	0	vietnam							1	0		1		60
982	Vietnam Study 1	44	1	0	0	6M		1	0	2	1	0	vietnam							2	0		1		60
983	Vietnam Study 1	59	1	0	0	6M		1	0	2	0	0	vietnam							2	0		0		60
984	Vietnam Study 1	25	1	0	0	6M		1	0	4	0	0	vietnam							4	0		0		60
985	Vietnam Study 1	14	1	0	1	6M		1	0	2	0	0	vietnam							2	0		0		60
987	Vietnam Study 1	36	1	0	0	6M		1	0	2			vietnam							2	0				60
988	Vietnam Study 1	16	1	0	0	6M		1	0	1	0	0	vietnam							1	0		0		60
989	Vietnam Study 1	21	1	0	1	6M		1	0	2	1	0	vietnam							2	0		1		60
991	Vietnam Study 1	30	0	0	1	6M		1	0	2	0	0	vietnam							2	0		0		60
992	Vietnam Study 1	33	1	0	0	6M		1	0	2	0	0	vietnam							2	0		0		60
994	Vietnam Study 1	36	1	0	0	6M		1	0	2	0	0	vietnam							2	0		0		60
995	Vietnam Study 1	20	0	0	0	6M		1	0	2	1	0	vietnam							2	0		1		60
996	Vietnam Study 1	92	1	0	0	6M		1	0	2	1	0	vietnam							2	0		1		60
1000	Vietnam Study 1	44	0	0	0	6M		1	0	1	0	0	vietnam							1	0		0		60
1002	Vietnam Study 1	23	1	0	1	6M		1	0	2	0	0	vietnam							2	0		0	61
1005	Vietnam Study 1	49	1	0	0	6M		1	0	2	1	0	vietnam							2	0		1	61
1007	Vietnam Study 1	53	1	0	0	6M		1	0	4	0	0	vietnam							4	0		0		60
1008	Vietnam Study 1	53	1	0	0	6M		1	0	1	0	0	vietnam							1	0		0
1010	Vietnam Study 1	57	1	0	0	6M		1	0	2	0	0	vietnam							2	0		0		60
1012	Vietnam Study 1	32	1	0	0	6M		1	0	2			vietnam							2	0				60
1013	Vietnam Study 1	25	1	0	1	6M		1	0	2	0	0	vietnam							2	0		0		60
1014	Vietnam Study 1	27	0	0	1	6M		1	0	2	0	0	vietnam							2	0		0		60
1016	Vietnam Study 1	23	1	0	0	6M		1	0	2	0	0	vietnam							2	0		0		60
1017	Vietnam Study 1	55	1	0	0	6M		1	0	1	0	0	vietnam							1	0		0		60
1018	Vietnam Study 1	52	1	0	0	6M		1	0	2	0	0	vietnam							2	0		0		60
1021	Vietnam Study 1	22	1	0	0	6M		1	0	1	0	0	vietnam							1	0		0		60
1022	Vietnam Study 1	18	1	0	1	6M		1	0	2	0	0	vietnam							2	0		0		60
1023	Vietnam Study 1	30	0	0	0	6M		1	0	2	1	0	vietnam							2	0		1		60
1024	Vietnam Study 1	32	0	0	0	6M		1	0	2	0	0	vietnam							2	0		0		60
1025	Vietnam Study 1	27	1	0	0	6M		1	0	2	0	0	vietnam							2	0		0		60
1026	Vietnam Study 1	53	0	0	1	6M		1	0	1	1	0	vietnam							1	0		1	61
1027	Vietnam Study 1	42	0	0	0	6M		1	0	2	0	0	vietnam							2	0		0		60
1028	Vietnam Study 1	25	1	0	0	6M		1	0	2	0	0	vietnam							2	0		0		60
1029	Vietnam Study 1	25	1	0	0	6M		1	0	2	1	0	vietnam							2	0		1		60
1030	Vietnam Study 1	34	1	0	0	6M		1	0	2	1	0	vietnam							2	0		1		60
1034	Vietnam Study 1	23	0	0	1	6M		1	0	2	1	0	vietnam							2	0		1		60
1037	Vietnam Study 1	34	0	0	0	6M		1	0	2	1	0	vietnam							2	0		1		60
1051	Vietnam Study 1	25	1	0	1	6M		1	0	2	1	0	vietnam							2	0		1		60
1053	Vietnam Study 1	50	1	0	1	6M		1	0	2	1	0	vietnam							2	0		1		60
1054	Vietnam Study 1	40	1	0	0	6M		1	0	2	0	0	vietnam							2	0		0		60
1059	Vietnam Study 1	50	1	0	1	6M		1	0	2	0	0	vietnam							2	0		0		60
1061	Vietnam Study 1	24	1	0	0	6M		1	0	1	1	0	vietnam							1	0		1		60
1062	Vietnam Study 1	43	1	0	1	6M		1	0	2			vietnam							2	0				60
1063	Vietnam Study 1	24	1	0	1	6M		1	0	2	0	0	vietnam							2	0		0		60
1064	Vietnam Study 1	45	1	0	0	6M		1	0	2	0	0	vietnam							2	0		0		60
1068	Vietnam Study 1	44	0	0	0	6M		1	0	2	0	0	vietnam							2	0		0		60
1069	Vietnam Study 1	20	0	0	0	6M		1	0	2	1	0	vietnam							2	0		1		60
1070	Vietnam Study 1	27	1	0	1	6M		1	0	1	0	0	vietnam							1	0		0		60
1079	Vietnam Study 1	47	1	0	0	6M		1	0	2	0	0	vietnam							2	0		0		60
1081	Vietnam Study 1	32	1	0	0	6M		1	0	1			vietnam							1	0				60
1082	Vietnam Study 1	31	1	0	0	6M		1	0	2	1	0	vietnam							2	0		1		60
1083	Vietnam Study 1	62	1	0	0	6M		1	0	1			vietnam							1	0				60
1084	Vietnam Study 1	52	1	0	0	6M		1	0	2	0	1	vietnam							2	0		2		60
1085	Vietnam Study 1	45	1	0	0	6M		1	0	2	1	0	vietnam							2	0		1	61
1087	Vietnam Study 1	21	0	0	0	6M		1	0	2	0	0	vietnam							2	0		0		60
1088	Vietnam Study 1	34	1	0	0	6M		1	0	2	0	0	vietnam							2	0		0	61
1089	Vietnam Study 1	38	1	0	0	6M		1	0	2	1	0	vietnam							2	0		1		60
1091	Vietnam Study 1	53	1	0	1	6M		1	0	1	0	0	vietnam							1	0		0		60
1092	Vietnam Study 1	101	1	0	0	6M		1	0	2	1	1	vietnam							2	0		2		60
1093	Vietnam Study 1	31	0	0	0	6M		1	0	4	0	0	vietnam							4	0		0		60
1094	Vietnam Study 1	50	0	0	0	6M		1	0	2	0	0	vietnam							2	0		0	61
1095	Vietnam Study 1	39	1	0	0	6M		1	0	2	1	0	vietnam							2	0		1		60
1097	Vietnam Study 1	19	1	0	0	6M		1	0	2	1	0	vietnam							2	0		1		60
1099	Vietnam Study 1	53	1	0	1	6M		1	0	2	0	0	vietnam							2	0		0		60
1100	Vietnam Study 1	43	1	0	0	6M		1	0	4	0	0	vietnam							4	0		0		60
1101	Vietnam Study 1	21	1	0	1	6M		1	0	2	0	0	vietnam							2	0		0		60
1102	Vietnam Study 1	29	1	0	0	6M		1	0	2	0	0	vietnam							2	0		0	61
1103	Vietnam Study 1	41	1	0	0	6M		1	0	2	0	0	vietnam							2	0		0		60
1104	Vietnam Study 1	35	0	0	0	6M		1	0	4	0	0	vietnam							4	0		0		60
1106	Vietnam Study 1	26	1	0	0	6M		1	0	2	0	0	vietnam							2	0		0		60
1107	Vietnam Study 1	61	0	0	1	6M		1	0	2	0	0	vietnam							2	0		0		60
1109	Vietnam Study 1	21	0	0	0	6M		1	0	2	1	0	vietnam							2	0		1		60
1112	Vietnam Study 1	19	0	0	0	6M		1	0	2	0	0	vietnam							2	0		0		60
1113	Vietnam Study 1	46	1	0	0	6M		1	0	2	0	0	vietnam							2	0		0	61
1114	Vietnam Study 1	37	0	0	0	6M		1	0	2	0	0	vietnam							2	0		0		60
1115	Vietnam Study 1	48	0	0	0	6M		1	0	2	1	0	vietnam							2	0		1		60
1116	Vietnam Study 1	48	0	0	0	6M		1	0	2	0	0	vietnam							2	0		0		60
1117	Vietnam Study 1	61	1	0	0	6M		1	0	1	0	0	vietnam							1	0		0		60
1118	Vietnam Study 1	36	1	0	0	6M		1	0	2	0	0	vietnam							2	0		0		60
1119	Vietnam Study 1	31	1	0	0	6M		1	0	2	0	0	vietnam							2	0		0	61
1121	Vietnam Study 1	55	1	0	1	6M		1	0	1	1	0	vietnam							1	0		1		60
1122	Vietnam Study 1	19	1	0	0	6M		1	0	2	0	0	vietnam							2	0		0		60
1128	Vietnam Study 1	30	1	0	0	6M		1	0	1	0	0	vietnam							1	0		0		60
1129	Vietnam Study 1	21	1	0	0	6M		1	0	2	0	0	vietnam							2	0		0		60
1132	Vietnam Study 1	56	1	0	1	6M		1	0	2			vietnam							2	0				60
1133	Vietnam Study 1	52	1	0	0	6M		1	0	2			vietnam							2	0				60
1135	Vietnam Study 1	54	0	0	0	6M		1	0	1	0	0	vietnam							1	0		0		60
1136	Vietnam Study 1	45	1	0	0	6M		1	0	2	0	0	vietnam							2	0		0		60
1137	Vietnam Study 1	44	1	0	0	6M		1	0	2	0	0	vietnam							2	0		0		60
1138	Vietnam Study 1	41	1	0	0	6M		1	0	2	0	0	vietnam							2	0		0		60
1139	Vietnam Study 1	76	1	0	0	6M		1	0	1	0	0	vietnam							1	0		0		60
1140	Vietnam Study 1	45	1	0	0	6M		1	0	2	0	0	vietnam							2	0		0		60
1141	Vietnam Study 1	34	1	0	0	6M		1	0	4	0	0	vietnam							4	0		0		60
1142	Vietnam Study 1	30	0	0	1	6M		1	0	2	0	0	vietnam							2	0		0		60
1143	Vietnam Study 1	23	0	0	1	6M		1	0	2	0	0	vietnam							2	0		0		60
1144	Vietnam Study 1	24	1	0	0	6M		1	0	2	0	0	vietnam							2	0		0		60
1145	Vietnam Study 1	18	1	0	0	6M		1	0	2	1	0	vietnam							2	0		1		60
1146	Vietnam Study 1	47	0	0	0	6M		1	0	2	0	0	vietnam							2	0		0		60
1148	Vietnam Study 1	28	1	0	0	6M		1	0	1	0	0	vietnam							1	0		0		60
1149	Vietnam Study 1	57	0	0	0	6M		1	0	2	0	0	vietnam							2	0		0	61
1150	Vietnam Study 1	43	1	0	0	6M		1	0	2	0	0	vietnam							2	0		0		60
1151	Vietnam Study 1	35	1	0	1	6M		1	0	4	1	0	vietnam							4	0		1		60
1152	Vietnam Study 1	19	1	0	1	6M		1	0	2	1	1	vietnam							2	0		2		60
1153	Vietnam Study 1	31	1	0	0	6M		1	0	2	0	0	vietnam							2	0		0		60
1156	Vietnam Study 1	40	1	0	1	6M		1	0	1	0	0	vietnam							1	0		0		60
1157	Vietnam Study 1	27	1	0	0	6M		1	0	1	0	0	vietnam							1	0		0		60
1158	Vietnam Study 1	24	1	0	1	6M		1	0	1	0	0	vietnam							1	0		0		60
1159	Vietnam Study 1	22	0	0	0	6M		1	0	2	1	0	vietnam							2	0		1		60
1160	Vietnam Study 1	47	1	0	0	6M		1	0	1	0	0	vietnam							1	0		0		60
1161	Vietnam Study 1	24	1	0	1	6M		1	0	2	0	0	vietnam							2	0		0		60
1162	Vietnam Study 1	36	1	0	0	6M		1	0	4	1	0	vietnam							4	0		1		60
1164	Vietnam Study 1	66	1	0	0	6M		1	0	1	1	0	vietnam							1	0		1		60
1165	Vietnam Study 1	39	1	0	0	6M		1	0	1	0	0	vietnam							1	0		0		60
1166	Vietnam Study 1	42	0	0	1	6M		1	0	1	1	0	vietnam							1	0		1		60
1167	Vietnam Study 1	50	0	0	0	6M		1	0	1	0	0	vietnam							1	0		0		60
1169	Vietnam Study 1	26	0	0	0	6M		1	0	4	1	1	vietnam							4	0		2		60
1171	Vietnam Study 1	30	1	0	0	6M		1	0	1	0	0	vietnam							1	0		0		60
1174	Vietnam Study 1	36	1	0	0	6M		1	0	2	0	0	vietnam							2	0		0		60
1175	Vietnam Study 1	30	0	0	0	6M		1	0	2	0	0	vietnam							2	0		0		60
1177	Vietnam Study 1	55	1	0	0	6M		1	0	1	0	0	vietnam							1	0		0		60
1179	Vietnam Study 1	17	1	0	0	6M		1	0	2	0	0	vietnam							2	0		0		60
1180	Vietnam Study 1	28	1	0	1	6M		1	0	2	1	0	vietnam							2	0		1		60
1181	Vietnam Study 1	33	1	0	0	6M		1	0	2	0	0	vietnam							2	0		0		60
1182	Vietnam Study 1	43	1	0	0	6M		1	0	2	0	0	vietnam							2	0		0		60
1183	Vietnam Study 1	68	0	0	0	6M		1	0	2	0	0	vietnam							2	0		0		60
1184	Vietnam Study 1	29	1	0	1	6M		1	0	2	1	0	vietnam							2	0		1		60
1185	Vietnam Study 1	29	1	0	0	6M		1	0	2	1	0	vietnam							2	0		1		60
1186	Vietnam Study 1	48	1	0	0	6M		1	0	1	0	0	vietnam							1	0		0		60
1187	Vietnam Study 1	23	0	0	0	6M		1	0	2	0	0	vietnam							2	0		0		60
1188	Vietnam Study 1	52	1	0	0	6M		1	0	2	1	0	vietnam							2	0		1		60
1189	Vietnam Study 1	21	1	0	0	6M		1	0	1	1	0	vietnam							1	0		1		60
1190	Vietnam Study 1	20	1	0	1	6M		1	0	2	1	0	vietnam							2	0		1		60
1191	Vietnam Study 1	42	1	0	0	6M		1	0	2	0	0	vietnam							2	0		0		60
1192	Vietnam Study 1	54	1	0	0	6M		1	0	1	0	0	vietnam							1	0		0		60
1193	Vietnam Study 1	50	1	0	0	6M		1	0	4	1	1	vietnam							4	0		2		60
1195	Vietnam Study 1	35	0	0	0	6M		1	0	2	0	0	vietnam							2	0		0		60
1196	Vietnam Study 1	46	1	0	0	6M		1	0	2	1	0	vietnam							2	0		1		60
1197	Vietnam Study 1	22	1	0	0	6M		1	0	2	0	0	vietnam							2	0		0		60
1199	Vietnam Study 1	36	0	0	0	6M		1	0	2	0	0	vietnam							2	0		0		60
1200	Vietnam Study 1	19	0	0	0	6M		1	0	2	0	0	vietnam							2	0		0		60
1201	Vietnam Study 1	24	1	0	0	6M		1	0	2	0	0	vietnam							2	0		0		60
1202	Vietnam Study 1	28	0	0	1	6M		1	0	1	0	0	vietnam							1	0		0		60
1203	Vietnam Study 1	34	1	0	0	6M		1	0	2	1	0	vietnam							2	0		1		60
1206	Vietnam Study 1	47	1	0	0	6M		1	0	2	0	0	vietnam							2	0		0		60
1209	Vietnam Study 1	54	1	0	1	6M		1	0	2	1	0	vietnam							2	0		1		60
1213	Vietnam Study 1	36	0	0	0	6M		1	0	2	0	0	vietnam							2	0		0		60
1214	Vietnam Study 1	82	1	0	0	6M		1	0	1	0	0	vietnam							1	0		0		60
1215	Vietnam Study 1	61	1	0	0	6M		1	0	2	0	0	vietnam							2	0		0	61
1216	Vietnam Study 1	42	1	0	0	6M		1	0	1	0	0	vietnam							1	0		0		60
1217	Vietnam Study 1	39	1	0	1	6M		1	0	2	0	0	vietnam							2	0		0		60
1218	Vietnam Study 1	57	1	0	0	6M		1	0	2	0	0	vietnam							2	0		0		60
1219	Vietnam Study 1	53	1	0	0	6M		1	0	2	0	0	vietnam							2	0		0		60
1220	Vietnam Study 1	34	0	0	0	6M		1	0	2	0	0	vietnam							2	0		0		60
1221	Vietnam Study 1	44	1	0	1	6M		1	0	2	0	0	vietnam							2	0		0		60
1223	Vietnam Study 1	79	0	0	0	6M		1	0	4	0	0	vietnam							4	0		0		60
1224	Vietnam Study 1	67	0	0	0	6M		1	0	2	1	0	vietnam							2	0		1		60
1225	Vietnam Study 1	70	1	0	0	6M		1	0	1	0	0	vietnam							1	0		0		60
1226	Vietnam Study 1	49	1	0	0	6M		1	0	1	0	0	vietnam							1	0		0		60
1227	Vietnam Study 1	46	1	0	0	6M		1	0	2	0	0	vietnam							2	0		0		60
1228	Vietnam Study 1	30	1	0	0	6M		1	0	2	1	0	vietnam							2	0		1		60
1229	Vietnam Study 1	24	1	0	0	6M		1	0	4	0	0	vietnam							4	0		0		60
1230	Vietnam Study 1	49	1	0	0	6M		1	0	1	0	0	vietnam							1	0		0		60
1231	Vietnam Study 1	39	1	0	1	6M		1	0	2	0	0	vietnam							2	0		0		60
1232	Vietnam Study 1	86	0	0	0	6M		1	0	2	1	0	vietnam							2	0		1		60
1234	Vietnam Study 1	20	0	0	0	6M		1	0	1	1	1	vietnam							1	0		2		60
1235	Vietnam Study 1	83	1	0	0	6M		1	0	1	0	0	vietnam							1	0		0		60
1236	Vietnam Study 1	46	1	0	0	6M		1	0	2	0	0	vietnam							2	0		0		60
1238	Vietnam Study 1	61	1	0	0	6M		1	0	2	0	0	vietnam							2	0		0		60
1240	Vietnam Study 1	71	1	0	0	6M		1	0	1	0	0	vietnam							1	0		0		60
1241	Vietnam Study 1	39	1	0	0	6M		1	0	4	0	0	vietnam							4	0		0		60
1243	Vietnam Study 1	58	0	0	0	6M		1	0	2			vietnam							2	0				60
1244	Vietnam Study 1	36	1	0	1	6M		1	0	2	0	0	vietnam							2	0		0		60
1245	Vietnam Study 1	68	1	0	1	6M		1	0	2	0	0	vietnam							2	0		0		60
1246	Vietnam Study 1	54	1	0	0	6M		1	0	1	0	0	vietnam							1	0		0		60
1248	Vietnam Study 1	42	1	0	0	6M		1	0	2	1	0	vietnam							2	0		1		60
1250	Vietnam Study 1	23	0	0	0	6M		1	0	1	0	0	vietnam							1	0		0		60
1252	Vietnam Study 1	45	0	0	0	6M		1	0	2	1	0	vietnam							2	0		1		60
1253	Vietnam Study 1	30	0	0	1	6M		1	0	2	0	0	vietnam							2	0		0		60
1254	Vietnam Study 1	35	1	0	0	6M		1	0	2			vietnam							2	0				60
1255	Vietnam Study 1	21	1	0	0	6M		1	0	1	0	0	vietnam							1	0		0
1256	Vietnam Study 1	51	1	0	1	6M		1	0	2	1	0	vietnam							2	0		1	61
1257	Vietnam Study 1	48	1	0	1	6M		1	0	1	0	0	vietnam							1	0		0		60
1258	Vietnam Study 1	24	0	0	0	6M		1	0	4	1	0	vietnam							4	0		1		60
1260	Vietnam Study 1	35	1	0	0	6M		1	0	1	0	0	vietnam							1	0		0	61
1261	Vietnam Study 1	44	1	0	0	6M		1	0	2	1	0	vietnam							2	0		1	61
1262	Vietnam Study 1	31	0	0	0	6M		1	0	4	1	0	vietnam							4	0		1		60
1263	Vietnam Study 1	34	1	0	1	6M		1	0	2	1	1	vietnam							2	0		2	61
1264	Vietnam Study 1	21	1	0	1	6M		1	0	1	0	0	vietnam							1	0		0		60
1265	Vietnam Study 1	46	1	0	1	6M		1	0	1	0	0	vietnam							1	0		0		60
1266	Vietnam Study 1	47	1	0	1	6M		1	0	4	1	0	vietnam							4	0		1		60
1267	Vietnam Study 1	49	1	0	1	6M		1	0	1	0	0	vietnam							1	0		0	61
1268	Vietnam Study 1	59	1	0	1	6M		1	0	2	0	0	vietnam							2	0		0	61
1269	Vietnam Study 1	67	1	0	1	6M		1	0	1			vietnam							1	0			61
1270	Vietnam Study 1	44	1	0	1	6M		1	0	1	0	0	vietnam							1	0		0		60
1272	Vietnam Study 1	50	1	0	1	6M		1	0	2	0	0	vietnam							2	0		0		60
1273	Vietnam Study 1	57	1	0	0	6M		1	0	2	0	0	vietnam							2	0		0	61
1274	Vietnam Study 1	34	1	0	1	6M		1	0	2	0	0	vietnam							2	0		0	61
1275	Vietnam Study 1	47	1	0	0	6M		1	0	2	0	0	vietnam							2	0		0		60
1278	Vietnam Study 1	48	0	0	0	6M		1	0	2	1	0	vietnam							2	0		1		60
1279	Vietnam Study 1	58	1	0	1	6M		1	0	1	0	0	vietnam							1	0		0		60
1280	Vietnam Study 1	20	1	0	1	6M		1	0	1	0	0	vietnam							1	0		0		60
1283	Vietnam Study 1	25	0	0	0	6M		1	0	2	1	0	vietnam							2	0		1		60
1284	Vietnam Study 1	52	1	0	1	6M		1	0	1	0	0	vietnam							1	0		0		60
1287	Vietnam Study 1	61	1	0	0	6M		1	0	2	0	0	vietnam							2	0		0		60
1289	Vietnam Study 1	23	1	0	1	6M		1	0	2	0	0	vietnam							2	0		0	61
1290	Vietnam Study 1	22	1	0	0	6M		1	0	2	1	0	vietnam							2	0		1		60
1291	Vietnam Study 1	63	1	0	0	6M		1	0	2	1	0	vietnam							2	0		1	61
1293	Vietnam Study 1	41	1	0	0	6M		1	0	2	0	0	vietnam							2	0		0		60
1294	Vietnam Study 1	28	0	0	0	6M		1	0	2	0	0	vietnam							2	0		0		60
1298	Vietnam Study 1	54	1	0	0	6M		1	0	1	1	0	vietnam							1	0		1		60
1299	Vietnam Study 1	49	1	0	0	6M		1	0	4	0	0	vietnam							4	0		0		60
1301	Vietnam Study 1	31	1	0	0	6M		1	0	2	1	0	vietnam							2	0		1		60
1303	Vietnam Study 1	56	1	0	0	6M		1	0	4	0	0	vietnam							4	0		0		60
1305	Vietnam Study 1	26	1	0	0	6M		1	0	1	0	0	vietnam							1	0		0		60
1306	Vietnam Study 1	39	1	0	1	6M		1	0	4	1	0	vietnam							4	0		1		60
1307	Vietnam Study 1	47	1	0	0	6M		1	0	2	0	0	vietnam							2	0		0		60
1308	Vietnam Study 1	32	1	0	0	6M		1	0	1	0	0	vietnam							1	0		0		60
1311	Vietnam Study 1	37	1	0	0	6M		1	0	4	0	0	vietnam							4	0		0		60
1312	Vietnam Study 1	73	0	0	0	6M		1	0	2	0	0	vietnam							2	0		0		60
1313	Vietnam Study 1	73	0	0	0	6M		1	0	2	0	0	vietnam							2	0		0
1314	Vietnam Study 1	40	0	0	1	6M		1	0	1	0	0	vietnam							1	0		0		60
1316	Vietnam Study 1	31	1	0	1	6M		1	0	1	1	0	vietnam							1	0		1		60
1317	Vietnam Study 1	36	1	0	0	6M		1	0	2	1	0	vietnam							2	0		1	61
1320	Vietnam Study 1	37	1	0	0	6M		1	0	2	1	0	vietnam							2	0		1
1321	Vietnam Study 1	26	1	0	0	6M		1	0	2	0	0	vietnam							2	0		0		60
1322	Vietnam Study 1	45	1	0	1	6M		1	0	2	0	0	vietnam							2	0		0		60
1323	Vietnam Study 1	42	1	0	1	6M		1	0	1	0	0	vietnam							1	0		0		60
1324	Vietnam Study 1	55	1	0	1	6M		1	0	1	0	0	vietnam							1	0		0	61
1325	Vietnam Study 1	48	0	0	0	6M		1	0	2	0	0	vietnam							2	0		0	61
1326	Vietnam Study 1	59	1	0	0	6M		1	0	2	1	0	vietnam							2	0		1		60
1327	Vietnam Study 1	53	1	0	1	6M		1	0	4	0	0	vietnam							4	0		0		60
1328	Vietnam Study 1	47	1	0	1	6M		1	0	4	0	0	vietnam							4	0		0		60
1329	Vietnam Study 1	32	1	0	0	6M		1	0	4	1	0	vietnam							4	0		1		60
1330	Vietnam Study 1	31	0	0	0	6M		1	0	2	0	0	vietnam							2	0		0		60
1331	Vietnam Study 1	21	1	0	0	6M		1	0	2	1	0	vietnam							2	0		1		60
1333	Vietnam Study 1	18	1	0	0	6M		1	0	2	0	0	vietnam							2	0		0	61
1335	Vietnam Study 1	55	0	0	0	6M		1	0	1	0	0	vietnam							1	0		0		60
1336	Vietnam Study 1	46	1	0	0	6M		1	0	2	0	0	vietnam							2	0		0	61
1338	Vietnam Study 1	47	1	0	0	6M		1	0	2	0	0	vietnam							2	0		0		60
1341	Vietnam Study 1	54	0	0	0	6M		1	0	4	0	0	vietnam							4	0		0		60
1342	Vietnam Study 1	69	1	0	0	6M		1	0	2	1	0	vietnam							2	0		1		60
1343	Vietnam Study 1	14	1	0	1	6M		1	0	2	0	0	vietnam							2	0		0	61
1345	Vietnam Study 1	41	1	0	0	6M		1	0	1	1	0	vietnam							1	0		1		60
1346	Vietnam Study 1	46	1	0	1	6M		1	0	2	0	0	vietnam							2	0		0	61
1348	Vietnam Study 1	42	1	0	0	6M		1	0	2	0	0	vietnam							2	0		0		60
1349	Vietnam Study 1	72	1	0	0	6M		1	0	1	0	0	vietnam							1	0		0	61
1350	Vietnam Study 1	26	1	0	0	6M		1	0	2	0	0	vietnam							2	0		0		60
1351	Vietnam Study 1	42	1	0	0	6M		1	0	2	1	0	vietnam							2	0		1		60
1352	Vietnam Study 1	25	1	0	1	6M		1	0	2	0	0	vietnam							2	0		0		60
1353	Vietnam Study 1	21	1	0	0	6M		1	0	2	0	0	vietnam							2	0		0		60
1354	Vietnam Study 1	31	0	0	0	6M		1	0	2	0	0	vietnam							2	0		0		60
1355	Vietnam Study 1	32	0	0	1	6M		1	0	2	1	0	vietnam							2	0		1		60
1356	Vietnam Study 1	43	1	0	0	6M		1	0	1	0	0	vietnam							1	0		0		60
1357	Vietnam Study 1	49	1	0	0	6M		1	0	1	1	0	vietnam							1	0		1		60
1358	Vietnam Study 1	26	0	0	0	6M		1	0	2	0	0	vietnam							2	0		0		60
1360	Vietnam Study 1	35	1	0	0	6M		1	0	1	0	0	vietnam							1	0		0		60
1361	Vietnam Study 1	24	0	0	1	6M		1	0	2	1	0	vietnam							2	0		1		60
1362	Vietnam Study 1	21	0	0	0	6M		1	0	2	0	1	vietnam							2	0		2		60
1363	Vietnam Study 1	37	1	0	0	6M		1	0	1	0	0	vietnam							1	0		0		60
1364	Vietnam Study 1	53	1	0	0	6M		1	0	1	0	0	vietnam							1	0		0		60
1365	Vietnam Study 1	60	1	0	0	6M		1	0	2	0	0	vietnam							2	0		0		60
1366	Vietnam Study 1	25	1	0	0	6M		1	0	2	0	1	vietnam							2	0		2		60
1367	Vietnam Study 1	23	1	0	0	6M		1	0	1	0	0	vietnam							1	0		0		60
1368	Vietnam Study 1	20	0	0	0	6M		1	0	2	0	0	vietnam							2	0		0		60
1369	Vietnam Study 1	35	0	0	0	6M		1	0	2	1	0	vietnam							2	0		1		60
1370	Vietnam Study 1	47	1	0	0	6M		1	0	2	0	0	vietnam							2	0		0	61
1380	Vietnam Study 1	48	1	0	1	6M		1	0	1	1	0	vietnam							1	0		1	61
1383	Vietnam Study 1	27	1	0	1	6M		1	0	2	0	0	vietnam							2	0		0	61
1386	Vietnam Study 1	21	0	0	1	6M		1	0	2	1	0	vietnam							2	0		1		60
1389	Vietnam Study 1	21	0	0	1	6M		1	0	2	1	0	vietnam							2	0		1		60
1392	Vietnam Study 1	58	1	0	0	6M		1	0	2	0	0	vietnam							2	0		0		60
1393	Vietnam Study 1	53	0	0	0	6M		1	0	2	0	0	vietnam							2	0		0	61
1394	Vietnam Study 1	18	0	0	0	6M		1	0	2	1	0	vietnam							2	0		1		60
1395	Vietnam Study 1	28	0	0	0	6M		1	0	2	1	1	vietnam							2	0		2		60
1396	Vietnam Study 1	39	1	0	1	6M		1	0	2	0	0	vietnam							2	0		0		60
1399	Vietnam Study 1	27	1	0	0	6M		1	0	2	1	0	vietnam							2	0		1		60
1400	Vietnam Study 1	42	1	0	0	6M		1	0	1			vietnam							1	0				60
1402	Vietnam Study 1	23	0	0	0	6M		1	0	2	0	0	vietnam							2	0		0		60
1406	Vietnam Study 1	20	1	0	0	6M		1	0	2	0	0	vietnam							2	0		0		60
1407	Vietnam Study 1	53	1	0	1	6M		1	0	4	0	0	vietnam							4	0		0	61
1408	Vietnam Study 1	19	0	0	0	6M		1	0	1	0	1	vietnam							1	0		2		60
1409	Vietnam Study 1	51	1	0	1	6M		1	0	1	0	0	vietnam							1	0		0	61
1411	Vietnam Study 1	54	0	0	1	6M		1	0	2	0	0	vietnam							2	0		0		60
1414	Vietnam Study 1	54	1	0	1	6M		1	0	2			vietnam							2	0				60
1415	Vietnam Study 1	48	1	0	1	6M		1	0	1	0	0	vietnam							1	0		0		60
1416	Vietnam Study 1	36	1	0	0	6M		1	0	2	0	0	vietnam							2	0		0	61
1417	Vietnam Study 1	35	1	0	0	6M		1	0	2			vietnam							2	0			61
1418	Vietnam Study 1	36	1	0	1	6M		1	0	1	0	0	vietnam							1	0		0		60
1419	Vietnam Study 1	20	1	0	0	6M		1	0	2	0	0	vietnam							2	0		0		60
1421	Vietnam Study 1	22	1	0	0	6M		1	0	2	0	0	vietnam							2	0		0		60
1422	Vietnam Study 1	36	0	0	0	6M		1	0	2	0	0	vietnam							2	0		0		60
1423	Vietnam Study 1	28	0	0	0	6M		1	0	4	0	0	vietnam							4	0		0		60
1424	Vietnam Study 1	32	0	0	0	6M		1	0	2	0	0	vietnam							2	0		0		60
1425	Vietnam Study 1	53	1	0	1	6M		1	0	1	1	0	vietnam							1	0		1		60
1427	Vietnam Study 1	38	1	0	0	6M		1	0	2	1	0	vietnam							2	0		1
1428	Vietnam Study 1	47	1	0	0	6M		1	0	4			vietnam							4	0			61
1429	Vietnam Study 1	51	1	0	1	6M		1	0	2	0	0	vietnam							2	0		0		60
1430	Vietnam Study 1	35	1	0	0	6M		1	0	2	1	0	vietnam							2	0		1		60
1431	Vietnam Study 1	41	1	0	1	6M		1	0	2	1	1	vietnam							2	0		2	61
1432	Vietnam Study 1	38	1	0	0	6M		1	0	1	0	0	vietnam							1	0		0		60
1433	Vietnam Study 1	54	1	0	0	6M		1	0	2	0	0	vietnam							2	0		0		60
1434	Vietnam Study 1	30	1	0	0	6M		1	0	2	0	0	vietnam							2	0		0	61
1435	Vietnam Study 1	47	1	0	0	6M		1	0	2	1	1	vietnam							2	0		2	61
1436	Vietnam Study 1	55	1	0	0	6M		1	0	2	0	0	vietnam							2	0		0		60
1439	Vietnam Study 1	21	1	0	0	6M		1	0	2	1	1	vietnam							2	0		2	61
1440	Vietnam Study 1	49	1	0	0	6M		1	0	1	0	0	vietnam							1	0		0	61
1441	Vietnam Study 1	21	0	0	0	6M		1	0	2	0	0	vietnam							2	0		0	61
1442	Vietnam Study 1	39	1	0	1	6M		1	0	2	0	0	vietnam							2	0		0		60
1443	Vietnam Study 1	93	1	0	1	6M		1	0	4	0	0	vietnam							4	0		0		60
1444	Vietnam Study 1	39	1	0	0	6M		1	0	2	0	0	vietnam							2	0		0	61
1445	Vietnam Study 1	28	0	0	0	6M		1	0	2	0	0	vietnam							2	0		0		60
1446	Vietnam Study 1	22	0	0	0	6M		1	0	2	0	0	vietnam							2	0		0		60
1448	Vietnam Study 1	21	1	0	0	6M		1	0	2	0	0	vietnam							2	0		0		60
1449	Vietnam Study 1	46	0	0	1	6M		1	0	2	1	1	vietnam							2	0		2		60
1450	Vietnam Study 1	35	1	0	0	6M		1	0	4	0	0	vietnam							4	0		0	61
1451	Vietnam Study 1	45	0	0	0	6M		1	0	4	1	0	vietnam							4	0		1	61
1452	Vietnam Study 1	24	0	0	0	6M		1	0	4	1	0	vietnam							4	0		1		60
1455	Vietnam Study 1	44	1	0	1	6M		1	0	4			vietnam							4	0				60
1458	Vietnam Study 1	53	0	0	0	6M		1	0	4	0	0	vietnam							4	0		0		60
1459	Vietnam Study 1	51	1	0	1	6M		1	0	1	0	0	vietnam							1	0		0		60
1460	Vietnam Study 1	54	1	0	0	6M		1	0	2	0	0	vietnam							2	0		0		60
1461	Vietnam Study 1	31	0	0	1	6M		1	0	2	0	0	vietnam							2	0		0		60
1462	Vietnam Study 1	23	1	0	0	6M		1	0	2	0	0	vietnam							2	0		0		60
1463	Vietnam Study 1	33	0	0	1	6M		1	0	2	1	1	vietnam							2	0		2	61
1464	Vietnam Study 1	25	0	0	1	6M		1	0	2	1	0	vietnam							2	0		1		60
1468	Vietnam Study 1	42	1	0	1	6M		1	0	2	0	0	vietnam							2	0		0	61
1469	Vietnam Study 1	13	1	0	1	6M		1	0	2	0	1	vietnam							2	0		2		60
1471	Vietnam Study 1	65	1	0	0	6M		1	0	2			vietnam							2	0				60
1472	Vietnam Study 1	24	1	0	0	6M		1	0	2	0	0	vietnam							2	0		0		60
1473	Vietnam Study 1	37	1	0	1	6M		1	0	1	0	0	vietnam							1	0		0		60
1474	Vietnam Study 1	24	0	0	1	6M		1	0	4	0	0	vietnam							4	0		0		60
1475	Vietnam Study 1	42	1	0	1	6M		1	0	1	0	0	vietnam							1	0		0		60
1476	Vietnam Study 1	58	1	0	0	6M		1	0	2	0	0	vietnam							2	0		0		60
1477	Vietnam Study 1	48	1	0	0	6M		1	0	2	0	0	vietnam							2	0		0		60
1478	Vietnam Study 1	31	1	0	0	6M		1	0	2	0	0	vietnam							2	0		0		60
1479	Vietnam Study 1	53	1	0	0	6M		1	0	1	0	0	vietnam							1	0		0		60
1480	Vietnam Study 1	45	1	0	0	6M		1	0	2	0	0	vietnam							2	0		0		60
1481	Vietnam Study 1	53	1	0	0	6M		1	0	1	0	0	vietnam							1	0		0		60
1482	Vietnam Study 1	59	0	0	0	6M		1	0	2	0	0	vietnam							2	0		0		60
1483	Vietnam Study 1	42	1	0	0	6M		1	0	2	0	0	vietnam							2	0		0		60
1484	Vietnam Study 1	26	1	0	0	6M		1	0	1	0	0	vietnam							1	0		0		60
1485	Vietnam Study 1	43	0	0	0	6M		1	0	4	0	0	vietnam							4	0		0		60
1486	Vietnam Study 1	29	1	0	0	6M		1	0	2	1	0	vietnam							2	0		1		60
1487	Vietnam Study 1	29	0	0	0	6M		1	0	2			vietnam							2	0				60
1488	Vietnam Study 1	45	0	0	0	6M		1	0	2	0	0	vietnam							2	0		0		60
1489	Vietnam Study 1	51	1	0	0	6M		1	0	1	0	0	vietnam							1	0		0		60
1490	Vietnam Study 1	25	1	0	0	6M		1	0	4	1	0	vietnam							4	0		1		60
1491	Vietnam Study 1	24	1	0	1	6M		1	0	4	1	0	vietnam							4	0		1	61
1492	Vietnam Study 1	47	1	0	0	6M		1	0	2			vietnam							2	0			61
1493	Vietnam Study 1	42	1	0	0	6M		1	0	1	0	0	vietnam							1	0		0	61
1494	Vietnam Study 1	77	1	0	1	6M		1	0	1	0	0	vietnam							1	0		0		60
1495	Vietnam Study 1	28	1	0	0	6M		1	0	2	0	0	vietnam							2	0		0		60
1496	Vietnam Study 1	38	1	0	1	6M		1	0	2	0	0	vietnam							2	0		0	61
1497	Vietnam Study 1	66	1	0	0	6M		1	0	2	1	0	vietnam							2	0		1	61
1499	Vietnam Study 1	80	1	0	0	6M		1	0	2	1	0	vietnam							2	0		1		60
1500	Vietnam Study 1	61	1	0	0	6M		1	0	1	0	0	vietnam							1	0		0		60
1501	Vietnam Study 1	58	1	0	0	6M		1	0	1	0	0	vietnam							1	0		0	61
1502	Vietnam Study 1	52	1	0	0	6M		1	0	2	0	0	vietnam							2	0		0	61
1503	Vietnam Study 1	44	1	0	1	6M		1	0	2	0	0	vietnam							2	0		0	61
1505	Vietnam Study 1	19	0	0	1	6M		1	0	2	0	0	vietnam							2	0		0		60
1511	Vietnam Study 1	24	0	0	0	6M		1	0	2	1	0	vietnam							2	0		1		60
1512	Vietnam Study 1	33	1	0	0	6M		1	0	1	1	0	vietnam							1	0		1		60
1514	Vietnam Study 1	20	0	0	0	6M		1	0	2	0	0	vietnam							2	0		0		60
1515	Vietnam Study 1	19	0	0	0	6M		1	0	2	0	0	vietnam							2	0		0		60
1516	Vietnam Study 1	45	1	0	0	6M		1	0	2	1	0	vietnam							2	0		1		60
1517	Vietnam Study 1	38	1	0	0	6M		1	0	2	1	0	vietnam							2	0		1	61
1518	Vietnam Study 1	22	1	0	0	6M		1	0	2	0	0	vietnam							2	0		0		60
1519	Vietnam Study 1	32	1	0	0	6M		1	0	1	0	0	vietnam							1	0		0	61
1520	Vietnam Study 1	41	1	0	0	6M		1	0	1	0	0	vietnam							1	0		0		60
1522	Vietnam Study 1	31	0	0	0	6M		1	0	2	0	0	vietnam							2	0		0		60
1523	Vietnam Study 1	20	1	0	1	6M		1	0	2	0	0	vietnam							2	0		0		60
1524	Vietnam Study 1	35	1	0	0	6M		1	0	2	1	0	vietnam							2	0		1		60
1526	Vietnam Study 1	40	0	0	1	6M		1	0	2	0	0	vietnam							2	0		0		60
1527	Vietnam Study 1	57	1	0	0	6M		1	0	1	0	1	vietnam							1	0		2		60
1529	Vietnam Study 1	26	0	0	0	6M		1	0	1	0	0	vietnam							1	0		0		60
1530	Vietnam Study 1	19	1	0	0	6M		1	0	2	0	0	vietnam							2	0		0		60
1531	Vietnam Study 1	58	1	0	0	6M		1	0	2	0	0	vietnam							2	0		0
1532	Vietnam Study 1	33	1	0	0	6M		1	0	2	0	0	vietnam							2	0		0		60
1533	Vietnam Study 1	25	1	0	0	6M		1	0	2	1	0	vietnam							2	0		1		60
1534	Vietnam Study 1	37	1	0	0	6M		1	0	2	0	0	vietnam							2	0		0		60
1535	Vietnam Study 1	51	1	0	0	6M		1	0	1	1	0	vietnam							1	0		1		60
1537	Vietnam Study 1	21	1	0	0	6M		1	0	1	0	0	vietnam							1	0		0		60
1538	Vietnam Study 1	29	0	0	1	6M		1	0	2	1	0	vietnam							2	0		1		60
1540	Vietnam Study 1	32	1	0	0	6M		1	0	2	0	0	vietnam							2	0		0		60
1542	Vietnam Study 1	50	0	0	0	6M		1	0	4	0	0	vietnam							4	0		0		60
1543	Vietnam Study 1	38	0	0	0	6M		1	0	2	0	0	vietnam							2	0		0	61
1544	Vietnam Study 1	38	0	0	1	6M		1	0	2	0	0	vietnam							2	0		0		60
1545	Vietnam Study 1	42	1	0	0	6M		1	0	2	0	0	vietnam							2	0		0		60
1546	Vietnam Study 1	46	1	0	1	6M		1	0	1	0	0	vietnam							1	0		0	61
1548	Vietnam Study 1	54	1	0	0	6M		1	0	4	0	0	vietnam							4	0		0		60
1549	Vietnam Study 1	50	0	0	0	6M		1	0	2	0	0	vietnam							2	0		0	61
1550	Vietnam Study 1	47	1	0	0	6M		1	0	2	0	0	vietnam							2	0		0		60
1551	Vietnam Study 1	45	0	0	0	6M		1	0	2	0	0	vietnam							2	0		0		60
1553	Vietnam Study 1	31	1	0	1	6M		1	0	2	0	0	vietnam							2	0		0	61
1554	Vietnam Study 1	37	1	0	0	6M		1	0	4	1	0	vietnam							4	0		1	61
1556	Vietnam Study 1	29	1	0	0	6M		1	0	2	0	0	vietnam							2	0		0		60
1558	Vietnam Study 1	34	0	0	0	6M		1	0	2	0	0	vietnam							2	0		0		60
1559	Vietnam Study 1	46	1	0	1	6M		1	0	1	0	0	vietnam							1	0		0	61
1561	Vietnam Study 1	42	1	0	0	6M		1	0	4	0	0	vietnam							4	0		0		60
1563	Vietnam Study 1	36	1	0	0	6M		1	0	4			vietnam							4	0				60
1564	Vietnam Study 1	50	1	0	0	6M		1	0	2	0	0	vietnam							2	0		0	61
1565	Vietnam Study 1	56	1	0	0	6M		1	0	2	1	0	vietnam							2	0		1		60
1566	Vietnam Study 1	35	1	0	1	6M		1	0	2	1	0	vietnam							2	0		1		60
1567	Vietnam Study 1	25	1	0	0	6M		1	0	2	1	0	vietnam							2	0		1		60
1568	Vietnam Study 1	26	0	0	0	6M		1	0	2	1	0	vietnam							2	0		1		60
1570	Vietnam Study 1	25	1	0	0	6M		1	0	2	1	1	vietnam							2	0		2	61
1571	Vietnam Study 1	29	0	0	0	6M		1	0	2	1	0	vietnam							2	0		1		60
1572	Vietnam Study 1	30	1	0	0	6M		1	0	2	0	0	vietnam							2	0		0
1573	Vietnam Study 1	49	1	0	0	6M		1	0	2	0	0	vietnam							2	0		0		60
1575	Vietnam Study 1	45	1	0	1	6M		1	0	1	0	0	vietnam							1	0		0		60
1576	Vietnam Study 1	26	1	0	0	6M		1	0	1	0	0	vietnam							1	0		0		60
1577	Vietnam Study 1	27	1	0	0	6M		1	0	2	0	0	vietnam							2	0		0		60
1578	Vietnam Study 1	33	1	0	0	6M		1	0	2	0	0	vietnam							2	0		0		60
1579	Vietnam Study 1	51	1	0	0	6M		1	0	2	0	0	vietnam							2	0		0		60
1581	Vietnam Study 1	19	0	0	0	6M		1	0	2	0	0	vietnam							2	0		0		60
1582	Vietnam Study 1	22	1	0	0	6M		1	0	2	0	0	vietnam							2	0		0		60
1584	Vietnam Study 1	34	1	0	0	6M		1	0	2	0	0	vietnam							2	0		0		60
1587	Vietnam Study 1	26	0	0	0	6M		1	0	2	0	0	vietnam							2	0		0		60
1588	Vietnam Study 1	43	1	0	0	6M		1	0	4	1	0	vietnam							4	0		1		60
1589	Vietnam Study 1	83	0	0	0	6M		1	0	2	1	1	vietnam							2	0		2		60
1590	Vietnam Study 1	37	1	0	0	6M		1	0	2	0	0	vietnam							2	0		0		60
1591	Vietnam Study 1	38	1	0	0	6M		1	0	2	0	0	vietnam							2	0		0		60
1592	Vietnam Study 1	24	1	0	0	6M		1	0	2	0	0	vietnam							2	0		0		60
1593	Vietnam Study 1	46	1	0	1	6M		1	0	2	0	0	vietnam							2	0		0		60
1594	Vietnam Study 1	35	1	0	0	6M		1	0	2	0	0	vietnam							2	0		0		60
1595	Vietnam Study 1	47	1	0	0	6M		1	0	2	0	0	vietnam							2	0		0		60
1596	Vietnam Study 1	73	0	0	0	6M		1	0	4	1	0	vietnam							4	0		1		60
1597	Vietnam Study 1	24	1	0	0	6M		1	0	2	0	0	vietnam							2	0		0		60
1598	Vietnam Study 1	36	0	0	1	6M		1	0	2	0	0	vietnam							2	0		0		60
1599	Vietnam Study 1	34	1	0	0	6M		1	0	2	0	0	vietnam							2	0		0		60
1601	Vietnam Study 1	74	1	0	0	6M		1	0	4	0	0	vietnam							4	0		0		60
1602	Vietnam Study 1	21	1	0	0	6M		1	0	1	0	0	vietnam							1	0		0		60
1603	Vietnam Study 1	44	1	0	1	6M		1	0	1	0	0	vietnam							1	0		0		60
1604	Vietnam Study 1	48	1	0	1	6M		1	0	1	0	0	vietnam							1	0		0		60
1605	Vietnam Study 1	25	0	0	0	6M		1	0	1	0	0	vietnam							1	0		0		60
1606	Vietnam Study 1	21	1	0	1	6M		1	0	2	1	0	vietnam							2	0		1		60
1607	Vietnam Study 1	22	0	0	1	6M		1	0	4	1	0	vietnam							4	0		1		60
1608	Vietnam Study 1	39	1	0	0	6M		1	0	2	0	0	vietnam							2	0		0		60
1609	Vietnam Study 1	27	0	0	0	6M		1	0	2	1	1	vietnam							2	0		2		60
1611	Vietnam Study 1	40	1	0	0	6M		1	0	2	1	0	vietnam							2	0		1		60
1612	Vietnam Study 1	46	1	0	1	6M		1	0	2	0	0	vietnam							2	0		0		60
1615	Vietnam Study 1	42	1	0	1	6M		1	0	2	1	0	vietnam							2	0		1		60
1616	Vietnam Study 1	68	1	0	0	6M		1	0	1	0	0	vietnam							1	0		0		60
1617	Vietnam Study 1	22	1	0	1	6M		1	0	1	0	0	vietnam							1	0		0		60
1618	Vietnam Study 1	44	1	0	1	6M		1	0	2	1	0	vietnam							2	0		1	61
1619	Vietnam Study 1	38	0	0	0	6M		1	0	2	0	0	vietnam							2	0		0		60
1621	Vietnam Study 1	21	0	0	0	6M		1	0	2	1	0	vietnam							2	0		1		60
1622	Vietnam Study 1	70	1	0	0	6M		1	0	2	0	0	vietnam							2	0		0		60
1624	Vietnam Study 1	36	1	0	0	6M		1	0	2	0	0	vietnam							2	0		0		60
1625	Vietnam Study 1	24	1	0	0	6M		1	0	2	0	0	vietnam							2	0		0		60
1626	Vietnam Study 1	21	0	0	1	6M		1	0	2	0	0	vietnam							2	0		0		60
1627	Vietnam Study 1	38	0	0	1	6M		1	0	2	1	1	vietnam							2	0		2	61
1629	Vietnam Study 1	53	1	0	0	6M		1	0	1	0	0	vietnam							1	0		0		60
1631	Vietnam Study 1	30	0	0	0	6M		1	0	1	0	0	vietnam							1	0		0		60
1632	Vietnam Study 1	25	1	0	1	6M		1	0	2	0	0	vietnam							2	0		0		60
1633	Vietnam Study 1	61	0	0	0	6M		1	0	1	0	0	vietnam							1	0		0		60
1634	Vietnam Study 1	36	1	0	0	6M		1	0	2	1	0	vietnam							2	0		1		60
1635	Vietnam Study 1	42	1	0	0	6M		1	0	2	0	0	vietnam							2	0		0	61
1636	Vietnam Study 1	40	1	0	0	6M		1	0	2	1	0	vietnam							2	0		1		60
1637	Vietnam Study 1	42	1	0	0	6M		1	0	4	0	0	vietnam							4	0		0		60
1638	Vietnam Study 1	18	0	0	0	6M		1	0	2	1	0	vietnam							2	0		1		60
1639	Vietnam Study 1	62	1	0	0	6M		1	0	1	0	0	vietnam							1	0		0		60
1640	Vietnam Study 1	55	0	0	0	6M		1	0	2	0	0	vietnam							2	0		0	61
1641	Vietnam Study 1	57	0	0	0	6M		1	0	4	0	0	vietnam							4	0		0		60
1642	Vietnam Study 1	54	1	0	0	6M		1	0	2	1	0	vietnam							2	0		1	61
1643	Vietnam Study 1	54	1	0	1	6M		1	0	1	0	0	vietnam							1	0		0		60
1644	Vietnam Study 1	51	1	0	0	6M		1	0	2	0	0	vietnam							2	0		0		60
1645	Vietnam Study 1	25	1	0	0	6M		1	0	2	0	0	vietnam							2	0		0	61
1646	Vietnam Study 1	42	1	0	0	6M		1	0	2	0	0	vietnam							2	0		0		60
1648	Vietnam Study 1	25	1	0	1	6M		1	0	2	1	0	vietnam							2	0		1		60
1650	Vietnam Study 1	48	1	0	0	6M		1	0	1	0	0	vietnam							1	0		0		60
1651	Vietnam Study 1	54	1	0	0	6M		1	0	4	1	0	vietnam							4	0		1		60
1652	Vietnam Study 1	65	1	0	0	6M		1	0	2			vietnam							2	0				60
1653	Vietnam Study 1	56	1	0	0	6M		1	0	2	0	0	vietnam							2	0		0		60
1654	Vietnam Study 1	42	1	0	0	6M		1	0	2	1	1	vietnam							2	0		2	61
1655	Vietnam Study 1	57	1	0	1	6M		1	0	2	0	0	vietnam							2	0		0	61
1657	Vietnam Study 1	20	1	0	1	6M		1	0	2	0	0	vietnam							2	0		0		60
1658	Vietnam Study 1	56	0	0	0	6M		1	0	2	1	0	vietnam							2	0		1		60
1660	Vietnam Study 1	28	1	0	0	6M		1	0	2	1	0	vietnam							2	0		1		60
1661	Vietnam Study 1	46	1	0	1	6M		1	0	2	0	0	vietnam							2	0		0	61
1662	Vietnam Study 1	78	0	0	0	6M		1	0	2	0	0	vietnam							2	0		0	61
1663	Vietnam Study 1	34	1	0	0	6M		1	0	2	1	1	vietnam							2	0		2	61
1664	Vietnam Study 1	39	1	0	0	6M		1	0	1	0	0	vietnam							1	0		0		60
1665	Vietnam Study 1	33	1	0	1	6M		1	0	2	0	0	vietnam							2	0		0		60
1667	Vietnam Study 1	36	1	0	0	6M		1	0	1	0	0	vietnam							1	0		0		60
1668	Vietnam Study 1	36	1	0	1	6M		1	0	1	0	0	vietnam							1	0		0		60
1669	Vietnam Study 1	51	1	0	0	6M		1	0	2	0	0	vietnam							2	0		0		60
1670	Vietnam Study 1	53	1	0	1	6M		1	0	2	0	0	vietnam							2	0		0	61
1671	Vietnam Study 1	34	1	0	0	6M		1	0	2	1	1	vietnam							2	0		2	61
1672	Vietnam Study 1	43	1	0	0	6M		1	0	2	0	0	vietnam							2	0		0		60
1675	Vietnam Study 1	22	1	0	0	6M		1	0	4	1	0	vietnam							4	0		1		60
1676	Vietnam Study 1	37	1	0	0	6M		1	0	4	1	0	vietnam							4	0		1		60
1677	Vietnam Study 1	39	1	0	0	6M		1	0	2	0	0	vietnam							2	0		0		60
1679	Vietnam Study 1	39	1	0	0	6M		1	0	2	0	0	vietnam							2	0		0		60
1681	Vietnam Study 1	44	1	0	0	6M		1	0	2	1	0	vietnam							2	0		1		60
1684	Vietnam Study 1	26	0	0	0	6M		1	0	2	0	0	vietnam							2	0		0		60
1686	Vietnam Study 1	22	0	0	0	6M		1	0	2	0	0	vietnam							2	0		0		60
1687	Vietnam Study 1	45	1	0	0	6M		1	0	2	1	0	vietnam							2	0		1		60
1688	Vietnam Study 1	58	1	0	0	6M		1	0	2	0	0	vietnam							2	0		0		60
1689	Vietnam Study 1	55	1	0	1	6M		1	0	4	0	0	vietnam							4	0		0		60
1690	Vietnam Study 1	29	0	0	1	6M		1	0	1	0	0	vietnam							1	0		0		60
1695	Vietnam Study 1	36	0	0	1	6M		1	0	2	0	0	vietnam							2	0		0		60
1696	Vietnam Study 1	43	0	0	0	6M		1	0	2	0	0	vietnam							2	0		0
1697	Vietnam Study 1	59	0	0	1	6M		1	0	2	0	0	vietnam							2	0		0		60
1698	Vietnam Study 1	40	1	0	0	6M		1	0	1	1	0	vietnam							1	0		1		60
1699	Vietnam Study 1	19	0	0	0	6M		1	0	2	1	0	vietnam							2	0		1		60
1700	Vietnam Study 1	52	1	0	0	6M		1	0	1	1	0	vietnam							1	0		1		60
1702	Vietnam Study 1	28	0	0	0	6M		1	0	2	0	0	vietnam							2	0		0		60
1703	Vietnam Study 1	43	1	0	0	6M		1	0	2	0	0	vietnam							2	0		0		60
1704	Vietnam Study 1	55	0	0	1	6M		1	0	2	1	0	vietnam							2	0		1	61
1705	Vietnam Study 1	59	1	0	0	6M		1	0	1	0	0	vietnam							1	0		0	61
1706	Vietnam Study 1	33	1	0	0	6M		1	0	2	0	0	vietnam							2	0		0		60
1707	Vietnam Study 1	53	1	0	0	6M		1	0	4	0	0	vietnam							4	0		0		60
1712	Vietnam Study 1	26	1	0	0	6M		1	0	2	0	0	vietnam							2	0		0		60
1716	Vietnam Study 1	46	1	0	0	6M		1	0	2	0	0	vietnam							2	0		0		60
1717	Vietnam Study 1	21	1	0	0	6M		1	0	4	1	0	vietnam							4	0		1		60
1718	Vietnam Study 1	46	1	0	0	6M		1	0	2	0	0	vietnam							2	0		0	61
1719	Vietnam Study 1	40	1	0	0	6M		1	0	1	0	0	vietnam							1	0		0		60
1721	Vietnam Study 1	29	1	0	0	6M		1	0	2	0	0	vietnam							2	0		0	61
1722	Vietnam Study 1	21	1	0	1	6M		1	0	1	1	0	vietnam							1	0		1		60
1724	Vietnam Study 1	28	1	0	0	6M		1	0	1	0	0	vietnam							1	0		0	61
1725	Vietnam Study 1	24	1	0	0	6M		1	0	2	1	0	vietnam							2	0		1		60
1727	Vietnam Study 1	28	1	0	0	6M		1	0	2	1	0	vietnam							2	0		1		60
1728	Vietnam Study 1	27	0	0	0	6M		1	0	2	1	0	vietnam							2	0		1		60
1729	Vietnam Study 1	20	1	0	0	6M		1	0	2	1	0	vietnam							2	0		1		60
1730	Vietnam Study 1	44	1	0	1	6M		1	0	1	1	0	vietnam							1	0		1		60
1732	Vietnam Study 1	45	1	0	0	6M		1	0	2	0	0	vietnam							2	0		0		60
1733	Vietnam Study 1	51	1	0	0	6M		1	0	1	0	0	vietnam							1	0		0		60
1734	Vietnam Study 1	37	1	0	0	6M		1	0	4	0	0	vietnam							4	0		0	61
1735	Vietnam Study 1	39	1	0	0	6M		1	0	4	1	0	vietnam							4	0		1		60
1737	Vietnam Study 1	31	1	0	0	6M		1	0	2	0	1	vietnam							2	0		2		60
1738	Vietnam Study 1	23	1	0	1	6M		1	0	2	0	0	vietnam							2	0		0
1739	Vietnam Study 1	30	0	0	1	6M		1	0	2	0	0	vietnam							2	0		0		60
1740	Vietnam Study 1	31	1	0	0	6M		1	0	1	1	0	vietnam							1	0		1		60
1741	Vietnam Study 1	24	1	0	1	6M		1	0	4	0	0	vietnam							4	0		0	61
1742	Vietnam Study 1	45	1	0	0	6M		1	0	2	1	0	vietnam							2	0		1		60
1743	Vietnam Study 1	41	1	0	0	6M		1	0	4	0	0	vietnam							4	0		0		60
1744	Vietnam Study 1	19	1	0	0	6M		1	0	2	0	0	vietnam							2	0		0		60
1745	Vietnam Study 1	56	1	0	0	6M		1	0	2	0	0	vietnam							2	0		0		60
1746	Vietnam Study 1	43	0	0	0	6M		1	0	2	0	0	vietnam							2	0		0	61
1747	Vietnam Study 1	37	1	0	0	6M		1	0	2	0	0	vietnam							2	0		0		60
1748	Vietnam Study 1	39	1	0	0	6M		1	0	1	0	0	vietnam							1	0		0		60
1750	Vietnam Study 1	35	1	0	0	6M		1	0	2	0	0	vietnam							2	0		0		60
1751	Vietnam Study 1	29	1	0	1	6M		1	0	1	0	0	vietnam							1	0		0		60
1752	Vietnam Study 1	27	1	0	0	6M		1	0	2	0	0	vietnam							2	0		0		60
1753	Vietnam Study 1	50	1	0	0	6M		1	0	1	0	0	vietnam							1	0		0		60
1755	Vietnam Study 1	21	1	0	0	6M		1	0	2	0	0	vietnam							2	0		0		60
1757	Vietnam Study 1	41	1	0	0	6M		1	0	2	0	0	vietnam							2	0		0		60
1758	Vietnam Study 1	28	1	0	0	6M		1	0	2	0	0	vietnam							2	0		0		60
1759	Vietnam Study 1	42	1	0	0	6M		1	0	2	0	0	vietnam							2	0		0		60
1760	Vietnam Study 1	24	1	0	1	6M		1	0	1	1	0	vietnam							1	0		1		60
1761	Vietnam Study 1	41	1	0	0	6M		1	0	4	1	0	vietnam							4	0		1		60
1763	Vietnam Study 1	75	1	0	0	6M		1	0	1	0	0	vietnam							1	0		0		60
1765	Vietnam Study 1	28	1	0	0	6M		1	0	2	0	0	vietnam							2	0		0	61
1767	Vietnam Study 1	23	0	0	0	6M		1	0	2	0	0	vietnam							2	0		0		60
1768	Vietnam Study 1	18	0	0	0	6M		1	0	2	0	0	vietnam							2	0		0		60
1769	Vietnam Study 1	23	1	0	0	6M		1	0	2	0	1	vietnam							2	0		2		60
1771	Vietnam Study 1	32	0	0	1	6M		1	0	2	1	0	vietnam							2	0		1		60
1773	Vietnam Study 1	49	0	0	0	6M		1	0	4	0	0	vietnam							4	0		0		60
1777	Vietnam Study 1	20	1	0	0	6M		1	0	2	0	0	vietnam							2	0		0		60
1779	Vietnam Study 1	30	0	0	0	6M		1	0	2	1	0	vietnam							2	0		1		60
1780	Vietnam Study 1	58	1	0	1	6M		1	0	2	0	0	vietnam							2	0		0		60
1781	Vietnam Study 1	31	1	0	1	6M		1	0	4	0	0	vietnam							4	0		0	61
1782	Vietnam Study 1	65	1	0	0	6M		1	0	1	0	0	vietnam							1	0		0		60
1783	Vietnam Study 1	49	0	0	0	6M		1	0	2	0	0	vietnam							2	0		0		60
1784	Vietnam Study 1	48	1	0	0	6M		1	0	1	0	0	vietnam							1	0		0		60
1788	Vietnam Study 1	40	1	0	1	6M		1	0	4	1	0	vietnam							4	0		1		60
1790	Vietnam Study 1	53	1	0	1	6M		1	0	2	0	0	vietnam							2	0		0		60
1792	Vietnam Study 1	36	1	0	0	6M		1	0	1	0	0	vietnam							1	0		0	61
1794	Vietnam Study 1	92	1	0	0	6M		1	0	2	0	0	vietnam							2	0		0		60
1795	Vietnam Study 1	40	1	0	0	6M		1	0	2	0	0	vietnam							2	0		0		60
1797	Vietnam Study 1	49	1	0	0	6M		1	0	2	0	0	vietnam							2	0		0		60
1798	Vietnam Study 1	39	1	0	0	6M		1	0	2	0	0	vietnam							2	0		0		60
1799	Vietnam Study 1	51	1	0	0	6M		1	0	4	0	0	vietnam							4	0		0		60
1801	Vietnam Study 1	43	1	0	0	6M		1	0	1	0	0	vietnam							1	0		0		60
1805	Vietnam Study 1	30	1	0	0	6M		1	0	1	1	0	vietnam							1	0		1	61
1806	Vietnam Study 1	28	1	0	1	6M		1	0	2	0	0	vietnam							2	0		0		60
1807	Vietnam Study 1	51	0	0	1	6M		1	0	2	1	0	vietnam							2	0		1		60
1811	Vietnam Study 1	49	1	0	0	6M		1	0	1	1	0	vietnam							1	0		1	61
1813	Vietnam Study 1	44	1	0	0	6M		1	0	2	1	0	vietnam							2	0		1		60
1814	Vietnam Study 1	53	1	0	0	6M		1	0	1	0	0	vietnam							1	0		0		60
1815	Vietnam Study 1	29	1	0	1	6M		1	0	2	0	0	vietnam							2	0		0		60
1816	Vietnam Study 1	36	1	0	0	6M		1	0	2	1	0	vietnam							2	0		1		60
1819	Vietnam Study 1	20	1	0	1	6M		1	0	1	0	0	vietnam							1	0		0		60
1820	Vietnam Study 1	26	1	0	0	6M		1	0	2	0	0	vietnam							2	0		0		60
1822	Vietnam Study 1	27	1	0	0	6M		1	0	2	0	0	vietnam							2	0		0	61
1823	Vietnam Study 1	40	1	0	0	6M		1	0	1	0	0	vietnam							1	0		0	61
1824	Vietnam Study 1	29	1	0	0	6M		1	0	2	0	0	vietnam							2	0		0	61
1826	Vietnam Study 1	46	1	0	0	6M		1	0	2	1	0	vietnam							2	0		1	61
1827	Vietnam Study 1	43	1	0	0	6M		1	0	2	1	0	vietnam							2	0		1		60
1830	Vietnam Study 1	44	1	0	0	6M		1	0	1	1	0	vietnam							1	0		1		60
1832	Vietnam Study 1	37	0	0	0	6M		1	0	1	1	1	vietnam							1	0		2		60
1833	Vietnam Study 1	50	1	0	1	6M		1	0	2	0	0	vietnam							2	0		0	61
1834	Vietnam Study 1	48	1	0	1	6M		1	0	2	0	0	vietnam							2	0		0		60
1835	Vietnam Study 1	43	1	0	1	6M		1	0	4	1	0	vietnam							4	0		1	61
1836	Vietnam Study 1	32	1	0	0	6M		1	0	4	0	0	vietnam							4	0		0		60
1839	Vietnam Study 1	70	0	0	0	6M		1	0	2	0	0	vietnam							2	0		0		60
1840	Vietnam Study 1	36	0	0	0	6M		1	0	2	0	0	vietnam							2	0		0		60
1841	Vietnam Study 1	64	1	0	1	6M		1	0	2	1	0	vietnam							2	0		1	61
1843	Vietnam Study 1	55	0	0	0	6M		1	0	2	0	0	vietnam							2	0		0	61
1844	Vietnam Study 1	22	1	0	0	6M		1	0	2	0	0	vietnam							2	0		0	61
1846	Vietnam Study 1	53	1	0	0	6M		1	0	2	0	0	vietnam							2	0		0		60
1847	Vietnam Study 1	54	1	0	1	6M		1	0	2	1	1	vietnam							2	0		2	61
1848	Vietnam Study 1	56	0	0	0	6M		1	0	2	0	0	vietnam							2	0		0		60
1849	Vietnam Study 1	43	1	0	1	6M		1	0	2	0	0	vietnam							2	0		0	61
1850	Vietnam Study 1	55	1	0	1	6M		1	0	1	1	0	vietnam							1	0		1
1851	Vietnam Study 1	20	1	0	0	6M		1	0	2	0	0	vietnam							2	0		0		60
1852	Vietnam Study 1	38	0	0	0	6M		1	0	4	0	0	vietnam							4	0		0		60
1853	Vietnam Study 1	53	1	0	0	6M		1	0	2	0	0	vietnam							2	0		0		60
1854	Vietnam Study 1	23	0	0	0	6M		1	0	2	1	0	vietnam							2	0		1	61
1855	Vietnam Study 1	28	1	0	1	6M		1	0	1	0	0	vietnam							1	0		0		60
1856	Vietnam Study 1	53	0	0	1	6M		1	0	1	0	0	vietnam							1	0		0		60
1858	Vietnam Study 1	44	0	0	0	6M		1	0	2	0	0	vietnam							2	0		0		60
1860	Vietnam Study 1	39	1	0	0	6M		1	0	2	0	0	vietnam							2	0		0	61
1861	Vietnam Study 1	52	1	0	1	6M		1	0	2	0	0	vietnam							2	0		0	61
1862	Vietnam Study 1	52	1	0	1	6M		1	0	4	0	0	vietnam							4	0		0		60
1865	Vietnam Study 1	46	1	0	1	6M		1	0	2	0	0	vietnam							2	0		0	61
1866	Vietnam Study 1	45	1	0	1	6M		1	0	1	0	0	vietnam							1	0		0		60
1868	Vietnam Study 1	53	1	0	1	6M		1	0	1	1	0	vietnam							1	0		1	61
1869	Vietnam Study 1	47	1	0	1	6M		1	0	4	0	0	vietnam							4	0		0	61
1870	Vietnam Study 1	47	1	0	1	6M		1	0	2	0	0	vietnam							2	0		0	61
1871	Vietnam Study 1	40	0	0	0	6M		1	0	2	1	0	vietnam							2	0		1		60
1872	Vietnam Study 1	19	1	0	0	6M		1	0	2	0	0	vietnam							2	0		0		60
1874	Vietnam Study 1	47	1	0	0	6M		1	0	1	0	0	vietnam							1	0		0		60
1875	Vietnam Study 1	66	0	0	0	6M		1	0	2	1	1	vietnam							2	0		2		60
1876	Vietnam Study 1	19	0	0	0	6M		1	0	1	0	0	vietnam							1	0		0
1877	Vietnam Study 1	30	1	0	1	6M		1	0	4	1	0	vietnam							4	0		1		60
1878	Vietnam Study 1	54	1	0	0	6M		1	0	2	1	0	vietnam							2	0		1		60
1879	Vietnam Study 1	59	1	0	0	6M		1	0	1	0	0	vietnam							1	0		0		60
1880	Vietnam Study 1	27	1	0	0	6M		1	0	2	0	0	vietnam							2	0		0		60
1881	Vietnam Study 1	18	1	0	0	6M		1	0	2	1	0	vietnam							2	0		1		60
1883	Vietnam Study 1	20	1	0	0	6M		1	0	1	0	0	vietnam							1	0		0		60
1884	Vietnam Study 1	39	1	0	0	6M		1	0	2			vietnam							2	0				60
1885	Vietnam Study 1	47	1	0	0	6M		1	0	2	0	0	vietnam							2	0		0		60
1886	Vietnam Study 1	21	0	0	0	6M		1	0	2	1	1	vietnam							2	0		2		60
1887	Vietnam Study 1	29	1	0	1	6M		1	0	1	0	0	vietnam							1	0		0		60
1891	Vietnam Study 1	42	1	0	0	6M		1	0	4	0	0	vietnam							4	0		0		60
1892	Vietnam Study 1	46	1	0	0	6M		1	0	1	0	0	vietnam							1	0		0		60
1893	Vietnam Study 1	27	0	0	1	6M		1	0	2	1	0	vietnam							2	0		1		60
1895	Vietnam Study 1	34	1	0	0	6M		1	0	2	0	0	vietnam							2	0		0		60
1896	Vietnam Study 1	49	1	0	0	6M		1	0	1	0	0	vietnam							1	0		0		60
1897	Vietnam Study 1	45	1	0	0	6M		1	0	1	0	0	vietnam							1	0		0		60
1898	Vietnam Study 1	28	1	0	0	6M		1	0	2	1	0	vietnam							2	0		1		60
1899	Vietnam Study 1	30	1	0	1	6M		1	0	2	1	1	vietnam							2	0		2	61
1900	Vietnam Study 1	39	1	0	0	6M		1	0	4	1	0	vietnam							4	0		1		60
1902	Vietnam Study 1	41	1	0	0	6M		1	0	1	0	0	vietnam							1	0		0		60
1903	Vietnam Study 1	57	1	0	1	6M		1	0	2	1	1	vietnam							2	0		2	61
1904	Vietnam Study 1	25	1	0	0	6M		1	0	4	1	0	vietnam							4	0		1		60
1906	Vietnam Study 1	53	1	0	1	6M		1	0	1	0	0	vietnam							1	0		0		60
1907	Vietnam Study 1	58	1	0	0	6M		1	0	2	1	0	vietnam							2	0		1		60
1908	Vietnam Study 1	25	1	0	0	6M		1	0	1	0	0	vietnam							1	0		0		60
1909	Vietnam Study 1	42	1	0	0	6M		1	0	2	1	0	vietnam							2	0		1		60
1910	Vietnam Study 1	52	0	0	0	6M		1	0	2	0	0	vietnam							2	0		0		60
1913	Vietnam Study 1	45	0	0	1	6M		1	0	2	1	0	vietnam							2	0		1		60
1915	Vietnam Study 1	24	0	0	1	6M		1	0	1	0	0	vietnam							1	0		0		60
1916	Vietnam Study 1	54	0	0	0	6M		1	0	1	0	0	vietnam							1	0		0		60
1918	Vietnam Study 1	42	1	0	0	6M		1	0	2	0	0	vietnam							2	0		0		60
1919	Vietnam Study 1	53	0	0	0	6M		1	0	1	0	0	vietnam							1	0		0		60
1920	Vietnam Study 1	43	1	0	0	6M		1	0	1	0	0	vietnam							1	0		0		60
1922	Vietnam Study 1	19	1	0	0	6M		1	0	2	1	0	vietnam							2	0		1		60
1923	Vietnam Study 1	46	1	0	1	6M		1	0	4	0	0	vietnam							4	0		0		60
1924	Vietnam Study 1	36	1	0	0	6M		1	0	2	0	0	vietnam							2	0		0		60
1925	Vietnam Study 1	66	1	0	1	6M		1	0	2	1	0	vietnam							2	0		1		60
1926	Vietnam Study 1	39	1	0	1	6M		1	0	1	0	0	vietnam							1	0		0		60
1927	Vietnam Study 1	20	1	0	0	6M		1	0	2	0	0	vietnam							2	0		0		60
1929	Vietnam Study 1	45	0	0	0	6M		1	0	2	1	1	vietnam							2	0		2		60
1930	Vietnam Study 1	53	1	0	0	6M		1	0	4	0	0	vietnam							4	0		0		60
1931	Vietnam Study 1	28	1	0	0	6M		1	0	1	0	0	vietnam							1	0		0		60
1932	Vietnam Study 1	25	0	0	0	6M		1	0	2	1	0	vietnam							2	0		1		60
1933	Vietnam Study 1	49	0	0	0	6M		1	0	2	0	0	vietnam							2	0		0	61
1934	Vietnam Study 1	26	0	0	0	6M		1	0	2	1	1	vietnam							2	0		2		60
1935	Vietnam Study 1	54	1	0	1	6M		1	0	1	0	0	vietnam							1	0		0		60
1937	Vietnam Study 1	24	0	0	0	6M		1	0	1	0	0	vietnam							1	0		0		60
1938	Vietnam Study 1	22	0	0	0	6M		1	0	2	0	0	vietnam							2	0		0	61
1939	Vietnam Study 1	57	1	0	0	6M		1	0	1	1	0	vietnam							1	0		1
1940	Vietnam Study 1	44	1	0	1	6M		1	0	2	1	0	vietnam							2	0		1		60
1942	Vietnam Study 1	69	1	0	0	6M		1	0	2	1	0	vietnam							2	0		1		60
1944	Vietnam Study 1	46	1	0	0	6M		1	0	2	1	0	vietnam							2	0		1		60
1945	Vietnam Study 1	27	1	0	0	6M		1	0	2	0	0	vietnam							2	0		0		60
1946	Vietnam Study 1	47	1	0	0	6M		1	0	2	0	0	vietnam							2	0		0	61
1947	Vietnam Study 1	21	1	0	1	6M		1	0	4	0	0	vietnam							4	0		0	61
1948	Vietnam Study 1	52	1	0	0	6M		1	0	4	0	0	vietnam							4	0		0		60
1950	Vietnam Study 1	47	1	0	0	6M		1	0	2	1	1	vietnam							2	0		2	61
1951	Vietnam Study 1	40	1	0	0	6M		1	0	2			vietnam							2	0				60
1954	Vietnam Study 1	35	1	0	0	6M		1	0	1	0	0	vietnam							1	0		0	61
1955	Vietnam Study 1	34	1	0	0	6M		1	0	2	1	0	vietnam							2	0		1		60
1956	Vietnam Study 1	23	1	0	1	6M		1	0	2			vietnam							2	0			61
1958	Vietnam Study 1	28	1	0	0	6M		1	0	2	1	0	vietnam							2	0		1		60
1959	Vietnam Study 1	23	0	0	0	6M		1	0	2	0	0	vietnam							2	0		0		60
1960	Vietnam Study 1	48	1	0	1	6M		1	0	2	0	0	vietnam							2	0		0	61
1961	Vietnam Study 1	47	1	0	0	6M		1	0	2	0	0	vietnam							2	0		0		60
1962	Vietnam Study 1	18	1	0	0	6M		1	0	2	0	0	vietnam							2	0		0		60
1964	Vietnam Study 1	20	1	0	0	6M		1	0	2	1	1	vietnam							2	0		2	61
1965	Vietnam Study 1	46	1	0	0	6M		1	0	2	0	0	vietnam							2	0		0	61
1968	Vietnam Study 1	17	1	0	0	6M		1	0	2	1	0	vietnam							2	0		1		60
1970	Vietnam Study 1	28	1	0	1	6M		1	0	2	0	0	vietnam							2	0		0		60
1971	Vietnam Study 1	49	1	0	0	6M		1	0	2	0	0	vietnam							2	0		0		60
1972	Vietnam Study 1	32	0	0	0	6M		1	0	2	0	0	vietnam							2	0		0		60
1974	Vietnam Study 1	52	1	0	1	6M		1	0	2	0	0	vietnam							2	0		0		60
1975	Vietnam Study 1	24	0	0	0	6M		1	0	1	0	0	vietnam							1	0		0		60
1976	Vietnam Study 1	27	0	0	0	6M		1	0	2	1	0	vietnam							2	0		1		60
1977	Vietnam Study 1	26	1	0	0	6M		1	0	4	1	0	vietnam							4	0		1		60
1978	Vietnam Study 1	32	0	0	1	6M		1	0	2	0	0	vietnam							2	0		0		60
1979	Vietnam Study 1	22	1	0	0	6M		1	0	2	1	0	vietnam							2	0		1		60
1980	Vietnam Study 1	37	1	0	1	6M		1	0	2	0	0	vietnam							2	0		0		60
1981	Vietnam Study 1	41	1	0	0	6M		1	0	2	0	0	vietnam							2	0		0		60
1982	Vietnam Study 1	34	1	0	1	6M		1	0	1	0	0	vietnam							1	0		0		60
1984	Vietnam Study 1	33	1	0	0	6M		1	0	2	0	0	vietnam							2	0		0		60
1985	Vietnam Study 1	42	1	0	0	6M		1	0	4	0	0	vietnam							4	0		0		60
1986	Vietnam Study 1	32	1	0	0	6M		1	0	2	1	1	vietnam							2	0		2	61
1987	Vietnam Study 1	36	1	0	0	6M		1	0	4	0	0	vietnam							4	0		0	61
1988	Vietnam Study 1	56	1	0	0	6M		1	0	2	0	0	vietnam							2	0		0	61
1989	Vietnam Study 1	47	0	0	0	6M		1	0	2	1	0	vietnam							2	0		1		60
1990	Vietnam Study 1	47	1	0	0	6M		1	0	2	1	0	vietnam							2	0		1		60
1991	Vietnam Study 1	42	0	0	0	6M		1	0	1	0	0	vietnam							1	0		0		60
1993	Vietnam Study 1	56	0	0	0	6M		1	0	2	0	0	vietnam							2	0		0		60
1995	Vietnam Study 1	47	1	0	0	6M		1	0	2	0	0	vietnam							2	0		0		60
1996	Vietnam Study 1	21	0	0	0	6M		1	0	2	1	0	vietnam							2	0		1		60
1997	Vietnam Study 1	33	1	0	0	6M		1	0	2	0	0	vietnam							2	0		0		60
2000	Vietnam Study 1	55	1	0	0	6M		1	0	2	0	0	vietnam							2	0		0		60
2001	Vietnam Study 1	30	0	0	1	6M		1	0	2	0	0	vietnam							2	0		0		60
2002	Vietnam Study 1	27	1	0	0	6M		1	0	2	0	0	vietnam							2	0		0		60
2003	Vietnam Study 1	22	1	0	0	6M		1	0	2	0	0	vietnam							2	0		0		60
2004	Vietnam Study 1	73	0	0	0	6M		1	0	1	1	0	vietnam							1	0		1		60
2005	Vietnam Study 1	49	1	0	0	6M		1	0	1	0	0	vietnam							1	0		0		60
2007	Vietnam Study 1	24	0	0	0	6M		1	0	2	1	0	vietnam							2	0		1		60
2008	Vietnam Study 1	32	1	0	0	6M		1	0	4	1	0	vietnam							4	0		1		60
2009	Vietnam Study 1	66	1	0	0	6M		1	0	4	0	0	vietnam							4	0		0		60
2010	Vietnam Study 1	40	1	0	0	6M		1	0	2	0	0	vietnam							2	0		0		60
2011	Vietnam Study 1	58	1	0	0	6M		1	0	2	0	0	vietnam							2	0		0		60
2012	Vietnam Study 1	37	1	0	0	6M		1	0	2	0	0	vietnam							2	0		0		60
2013	Vietnam Study 1	26	1	0	0	6M		1	0	2	0	0	vietnam							2	0		0		60
2014	Vietnam Study 1	57	0	0	0	6M		1	0	2	0	0	vietnam							2	0		0		60
2016	Vietnam Study 1	37	1	0	0	6M		1	0	4	1	0	vietnam							4	0		1		60
2018	Vietnam Study 1	24	1	0	0	6M		1	0	2	0	0	vietnam							2	0		0		60
2019	Vietnam Study 1	42	1	0	0	6M		1	0	2	0	0	vietnam							2	0		0		60
2020	Vietnam Study 1	50	1	0	0	6M		1	0	2	0	0	vietnam							2	0		0		60
2021	Vietnam Study 1	48	0	0	1	6M		1	0	4	0	0	vietnam							4	0		0		60
2022	Vietnam Study 1	41	1	0	0	6M		1	0	2	0	0	vietnam							2	0		0		60
2023	Vietnam Study 1	21	1	0	1	6M		1	0	2	1	0	vietnam							2	0		1	61
2024	Vietnam Study 1	24	0	0	0	6M		1	0	2	0	1	vietnam							2	0		2	61
2026	Vietnam Study 1	41	1	0	0	6M		1	0	1	0	0	vietnam							1	0		0		60
2027	Vietnam Study 1	81	1	0	0	6M		1	0	2	0	0	vietnam							2	0		0		60
2028	Vietnam Study 1	31	1	0	0	6M		1	0	2	1	0	vietnam							2	0		1		60
2029	Vietnam Study 1	56	1	0	0	6M		1	0	1	1	0	vietnam							1	0		1		60
2030	Vietnam Study 1	39	1	0	0	6M		1	0	2	0	0	vietnam							2	0		0		60
2031	Vietnam Study 1	33	1	0	0	6M		1	0	2	0	0	vietnam							2	0		0		60
2033	Vietnam Study 1	29	0	0	0	6M		1	0	2	0	0	vietnam							2	0		0		60
2035	Vietnam Study 1	61	1	0	1	6M		1	0	2	1	0	vietnam							2	0		1	61
2036	Vietnam Study 1	48	1	0	0	6M		1	0	2	0	0	vietnam							2	0		0	61
2038	Vietnam Study 1	57	1	0	0	6M		1	0	1	1	0	vietnam							1	0		1		60
2039	Vietnam Study 1	43	1	0	0	6M		1	0	2	0	0	vietnam							2	0		0		60
2040	Vietnam Study 1	54	1	0	0	6M		1	0	4	0	0	vietnam							4	0		0		60
2041	Vietnam Study 1	57	0	0	0	6M		1	0	2	0	0	vietnam							2	0		0		60
2042	Vietnam Study 1	17	0	0	0	6M		1	0	2	0	0	vietnam							2	0		0		60
2043	Vietnam Study 1	48	0	0	0	6M		1	0	4	0	0	vietnam							4	0		0		60
2045	Vietnam Study 1	18	1	0	0	6M		1	0	2	0	0	vietnam							2	0		0		60
2047	Vietnam Study 1	39	0	0	0	6M		1	0	2	0	0	vietnam							2	0		0		60
2048	Vietnam Study 1	22	1	0	0	6M		1	0	2	0	0	vietnam							2	0		0		60
2049	Vietnam Study 1	37	0	0	0	6M		1	0	4	1	0	vietnam							4	0		1		60
2052	Vietnam Study 1	47	1	0	1	6M		1	0	2	0	0	vietnam							2	0		0	61
2053	Vietnam Study 1	24	0	0	0	6M		1	0	4	0	0	vietnam							4	0		0		60
2054	Vietnam Study 1	65	1	0	1	6M		1	0	2	1	0	vietnam							2	0		1		60
2055	Vietnam Study 1	39	1	0	0	6M		1	0	1	0	0	vietnam							1	0		0		60
2056	Vietnam Study 1	46	1	0	0	6M		1	0	2	0	0	vietnam							2	0		0	61
2057	Vietnam Study 1	62	1	0	1	6M		1	0	2	0	0	vietnam							2	0		0		60
2059	Vietnam Study 1	25	1	0	1	6M		1	0	2	0	0	vietnam							2	0		0		60
2060	Vietnam Study 1	56	1	0	1	6M		1	0	1	1	0	vietnam							1	0		1	61
2061	Vietnam Study 1	62	1	0	0	6M		1	0	2	1	0	vietnam							2	0		1		60
2062	Vietnam Study 1	37	1	0	0	6M		1	0	2	0	0	vietnam							2	0		0		60
2064	Vietnam Study 1	46	1	0	0	6M		1	0	4	0	0	vietnam							4	0		0	61
2065	Vietnam Study 1	22	0	0	0	6M		1	0	2	0	0	vietnam							2	0		0		60
2066	Vietnam Study 1	56	0	0	0	6M		1	0	2	0	0	vietnam							2	0		0		60
2067	Vietnam Study 1	22	1	0	0	6M		1	0	2	0	0	vietnam							2	0		0		60
2068	Vietnam Study 1	44	1	0	0	6M		1	0	2	1	0	vietnam							2	0		1		60
2070	Vietnam Study 1	24	0	0	0	6M		1	0	2	0	0	vietnam							2	0		0		60
2071	Vietnam Study 1	41	1	0	0	6M		1	0	2	1	0	vietnam							2	0		1	61
2073	Vietnam Study 1	18	0	0	1	6M		1	0	2	0	0	vietnam							2	0		0	61
2074	Vietnam Study 1	38	1	0	1	6M		1	0	1	1	0	vietnam							1	0		1	61
2076	Vietnam Study 1	52	1	0	0	6M		1	0	2	0	0	vietnam							2	0		0		60
2077	Vietnam Study 1	33	1	0	0	6M		1	0	2	1	1	vietnam							2	0		2	61
2078	Vietnam Study 1	40	1	0	0	6M		1	0	4	0	0	vietnam							4	0		0		60
2079	Vietnam Study 1	21	1	0	1	6M		1	0	2	1	0	vietnam							2	0		1		60
2082	Vietnam Study 1	54	1	0	1	6M		1	0	2	0	0	vietnam							2	0		0		60
2083	Vietnam Study 1	22	1	0	0	6M		1	0	2	0	0	vietnam							2	0		0		60
2084	Vietnam Study 1	45	1	0	0	6M		1	0	1	0	0	vietnam							1	0		0		60
2085	Vietnam Study 1	35	1	0	0	6M		1	0	2	0	0	vietnam							2	0		0		60
2086	Vietnam Study 1	27	0	0	0	6M		1	0	4	0	0	vietnam							4	0		0		60
2087	Vietnam Study 1	75	1	0	0	6M		1	0	2	0	0	vietnam							2	0		0		60
2088	Vietnam Study 1	66	1	0	0	6M		1	0	1	0	0	vietnam							1	0		0	61
2089	Vietnam Study 1	42	1	0	1	6M		1	0	2	0	0	vietnam							2	0		0	61
2092	Vietnam Study 1	76	0	0	0	6M		1	0	2	0	0	vietnam							2	0		0		60
2094	Vietnam Study 1	74	0	0	0	6M		1	0	1	1	0	vietnam							1	0		1		60
2095	Vietnam Study 1	52	1	0	0	6M		1	0	1	1	0	vietnam							1	0		1		60
2097	Vietnam Study 1	39	1	0	1	6M		1	0	1	0	0	vietnam							1	0		0		60
2099	Vietnam Study 1	44	1	0	0	6M		1	0	2	1	0	vietnam							2	0		1		60
2100	Vietnam Study 1	35	1	0	0	6M		1	0	2	1	0	vietnam							2	0		1		60
2101	Vietnam Study 1	59	1	0	0	6M		1	0	2	0	0	vietnam							2	0		0	61
2105	Vietnam Study 1	45	0	0	0	6M		1	0	2	0	0	vietnam							2	0		0	61
2107	Vietnam Study 1	56	0	0	0	6M		1	0	2	0	0	vietnam							2	0		0		60
2109	Vietnam Study 1	26	1	0	0	6M		1	0	1	0	0	vietnam							1	0		0		60
2111	Vietnam Study 1	29	0	0	0	6M		1	0	4	1	1	vietnam							4	0		2		60
2112	Vietnam Study 1	22	1	0	1	6M		1	0	2	0	0	vietnam							2	0		0		60
2113	Vietnam Study 1	49	0	0	1	6M		1	0	2	1	0	vietnam							2	0		1		60
2115	Vietnam Study 1	61	1	0	1	6M		1	0	2	1	0	vietnam							2	0		1	61
2116	Vietnam Study 1	50	1	0	1	6M		1	0	1	1	0	vietnam							1	0		1	61
2119	Vietnam Study 1	56	0	0	1	6M		1	0	1	0	0	vietnam							1	0		0		60
2121	Vietnam Study 1	29	1	0	1	6M		1	0	2	0	0	vietnam							2	0		0		60
2123	Vietnam Study 1	26	1	0	1	6M		1	0	1	0	0	vietnam							1	0		0		60
2124	Vietnam Study 1	46	0	0	1	6M		1	0	1	0	0	vietnam							1	0		0	61
2125	Vietnam Study 1	83	0	0	1	6M		1	0	2	0	0	vietnam							2	0		0		60
2127	Vietnam Study 1	34	1	0	1	6M		1	0	2	1	0	vietnam							2	0		1		60
2128	Vietnam Study 1	28	1	0	0	6M		1	0	4	0	0	vietnam							4	0		0		60
2129	Vietnam Study 1	45	1	0	1	6M		1	0	1	0	0	vietnam							1	0		0		60
2131	Vietnam Study 1	38	1	0	0	6M		1	0	2	0	0	vietnam							2	0		0		60
2132	Vietnam Study 1	24	1	0	0	6M		1	0	2	0	0	vietnam							2	0		0	61
2133	Vietnam Study 1	59	1	0	0	6M		1	0	2	0	0	vietnam							2	0		0		60
2135	Vietnam Study 1	61	0	0	0	6M		1	0	1	0	0	vietnam							1	0		0		60
2137	Vietnam Study 1	51	1	0	0	6M		1	0	2	0	0	vietnam							2	0		0	61
2138	Vietnam Study 1	43	1	0	1	6M		1	0	1	0	0	vietnam							1	0		0		60
2141	Vietnam Study 1	74	1	0	0	6M		1	0	2	0	0	vietnam							2	0		0		60
2142	Vietnam Study 1	47	1	0	0	6M		1	0	2	1	0	vietnam							2	0		1		60
2144	Vietnam Study 1	34	1	0	1	6M		1	0	4	0	0	vietnam							4	0		0		60
2145	Vietnam Study 1	53	1	0	0	6M		1	0	2	0	0	vietnam							2	0		0	61
2147	Vietnam Study 1	22	1	0	0	6M		1	0	2	0	0	vietnam							2	0		0		60
2148	Vietnam Study 1	42	1	0	0	6M		1	0	2	0	0	vietnam							2	0		0		60
2149	Vietnam Study 1	26	1	0	1	6M		1	0	2	0	0	vietnam							2	0		0
2150	Vietnam Study 1	58	1	0	0	6M		1	0	2	0	0	vietnam							2	0		0		60
2151	Vietnam Study 1	55	1	0	0	6M		1	0	2	0	0	vietnam							2	0		0		60
2152	Vietnam Study 1	22	0	0	0	6M		1	0	2	0	0	vietnam							2	0		0	61
2153	Vietnam Study 1	47	1	0	0	6M		1	0	4	0	0	vietnam							4	0		0		60
2155	Vietnam Study 1	44	1	0	1	6M		1	0	1	1	0	vietnam							1	0		1		60
2156	Vietnam Study 1	41	1	0	0	6M		1	0	2	0	0	vietnam							2	0		0		60
2157	Vietnam Study 1	22	1	0	0	6M		1	0	2	0	0	vietnam							2	0		0		60
2158	Vietnam Study 1	19	1	0	0	6M		1	0	2	1	0	vietnam							2	0		1		60
2159	Vietnam Study 1	25	1	0	0	6M		1	0	4	0	0	vietnam							4	0		0		60
2160	Vietnam Study 1	24	1	0	1	6M		1	0	2	0	0	vietnam							2	0		0		60
2161	Vietnam Study 1	18	1	0	0	6M		1	0	2	0	0	vietnam							2	0		0		60
2162	Vietnam Study 1	36	1	0	1	6M		1	0	2	1	1	vietnam							2	0		2		60
2163	Vietnam Study 1	22	0	0	0	6M		1	0	4	0	0	vietnam							4	0		0
2164	Vietnam Study 1	32	1	0	1	6M		1	0	1	0	0	vietnam							1	0		0		60
2165	Vietnam Study 1	40	1	0	0	6M		1	0	1	0	0	vietnam							1	0		0		60
2166	Vietnam Study 1	26	1	0	0	6M		1	0	1	0	0	vietnam							1	0		0		60
2167	Vietnam Study 1	29	1	0	1	6M		1	0	2	0	0	vietnam							2	0		0	61
2168	Vietnam Study 1	22	1	0	0	6M		1	0	2	0	0	vietnam							2	0		0		60
2169	Vietnam Study 1	29	1	0	0	6M		1	0	2	1	0	vietnam							2	0		1		60
2170	Vietnam Study 1	39	1	0	0	6M		1	0	2	1	1	vietnam							2	0		2		60
2171	Vietnam Study 1	48	0	0	0	6M		1	0	2			vietnam							2	0				60
2172	Vietnam Study 1	53	1	0	0	6M		1	0	1	0	0	vietnam							1	0		0		60
2173	Vietnam Study 1	42	1	0	0	6M		1	0	4	0	0	vietnam							4	0		0		60
2175	Vietnam Study 1	42	1	0	0	6M		1	0	1	0	0	vietnam							1	0		0		60
2177	Vietnam Study 1	52	1	0	1	6M		1	0	2	0	0	vietnam							2	0		0		60
2180	Vietnam Study 1	37	1	0	0	6M		1	0	2	0	0	vietnam							2	0		0		60
2182	Vietnam Study 1	40	1	0	0	6M		1	0	2	0	0	vietnam							2	0		0		60
2183	Vietnam Study 1	28	1	0	0	6M		1	0	2	0	0	vietnam							2	0		0		60
2184	Vietnam Study 1	29	0	0	0	6M		1	0	2	0	0	vietnam							2	0		0	61
2186	Vietnam Study 1	31	0	0	0	6M		1	0	2	0	0	vietnam							2	0		0		60
2187	Vietnam Study 1	20	1	0	0	6M		1	0	2	0	0	vietnam							2	0		0		60
2188	Vietnam Study 1	30	1	0	0	6M		1	0	1	0	0	vietnam							1	0		0		60
2189	Vietnam Study 1	33	1	0	0	6M		1	0	1	0	0	vietnam							1	0		0		60
2190	Vietnam Study 1	25	0	0	0	6M		1	0	1	0	0	vietnam							1	0		0		60
2191	Vietnam Study 1	26	0	0	0	6M		1	0	2	0	0	vietnam							2	0		0		60
2192	Vietnam Study 1	25	1	0	0	6M		1	0	2	1	0	vietnam							2	0		1	61
11002	Vietnam Study 4	28	1	1				0	1	2	0	0	vietnam							2	0		0
11003	Vietnam Study 4	28	1	1				0	1	1	0	0	vietnam							1	0		0
11007	Vietnam Study 4	30	0	1				0	1	2	0	0	vietnam							2	0		0
11008	Vietnam Study 4	24	1	1				0	1	2	0	0	vietnam							2	0		0
11009	Vietnam Study 4	23	1	1				0	1	2	0	0	vietnam							2	0		0
11010	Vietnam Study 4	32	1	1				0	1	4	0	0	vietnam							4	0		0
11012	Vietnam Study 4	36	1	1				0	1	2	0	0	vietnam							2	0		0
11013	Vietnam Study 4	32	1	1				0	1	2	1	0	vietnam							2	0		1
11015	Vietnam Study 4	38	1	1				0	1	1	0	0	vietnam							1	0		0
11016	Vietnam Study 4	27	1	1				0	1	2	1	0	vietnam							2	0		1
11017	Vietnam Study 4	38	0	1				0	1	1	1	0	vietnam							1	0		1
11019	Vietnam Study 4	30	0	1				0	1	4	1	0	vietnam							4	0		1
11020	Vietnam Study 4	28	1	1				0	1	2	0	0	vietnam							2	0		0
11021	Vietnam Study 4	30	1	1				0	1	2	0	0	vietnam							2	0		0
11023	Vietnam Study 4	34	1	1				0	1	2	1	0	vietnam							2	0		1
11024	Vietnam Study 4	29	0	1				0	1	2	1	1	vietnam							2	0		2
11025	Vietnam Study 4	18	1	1				0	1	4	1	0	vietnam							4	0		1
11028	Vietnam Study 4	23	1	1				0	1	2	0	0	vietnam							2	0		0
11037	Vietnam Study 4	37	1	1				0	1	2	1	0	vietnam							2	0		1
11038	Vietnam Study 4	34	1	1				0	1	1	0	0	vietnam							1	0		0
11040	Vietnam Study 4	30	1	1				0	1	4	0	0	vietnam							4	0		0
11041	Vietnam Study 4	40	1	1				0	1	2	0	0	vietnam							2	0		0
11045	Vietnam Study 4	43	1	1				0	1	2	0	0	vietnam							2	0		0
11047	Vietnam Study 4	43	1	1				0	1	2	0	0	vietnam							2	0		0
11048	Vietnam Study 4	32	1	1				0	1	2	0	0	vietnam							2	0		0
11051	Vietnam Study 4	27	1	1				0	1	2	0	0	vietnam							2	0		0
11052	Vietnam Study 4	32	1	1				0	1	2	0	0	vietnam							2	0		0
11053	Vietnam Study 4	29	1	1				0	1	4	1	0	vietnam							4	0		1
11054	Vietnam Study 4	24	1	1				0	1	1	0	0	vietnam							1	0		0
11055	Vietnam Study 4	36	1	1				0	1	1	0	0	vietnam							1	0		0
11056	Vietnam Study 4	35	0	1				0	1	2	0	0	vietnam							2	0		0
11057	Vietnam Study 4	32	1	1				0	1	1	0	0	vietnam							1	0		0
11059	Vietnam Study 4	30	0	1				0	1	2	1	0	vietnam							2	0		1
11061	Vietnam Study 4	28	1	1				0	1	2	1	1	vietnam							2	0		2
11062	Vietnam Study 4	32	1	1				0	1	2	0	0	vietnam							2	0		0
11064	Vietnam Study 4	39	1	1				0	1	2	1	0	vietnam							2	0		1
11067	Vietnam Study 4	27	1	1				0	1	2	0	0	vietnam							2	0		0
11070	Vietnam Study 4	32	1	1				0	1	2	1	0	vietnam							2	0		1
11071	Vietnam Study 4	38	0	1				0	1	1	1	0	vietnam							1	0		1
11072	Vietnam Study 4	33	1	1				0	1	2	1	1	vietnam							2	0		2
11074	Vietnam Study 4	34	1	1				0	1	2	0	0	vietnam							2	0		0
11075	Vietnam Study 4	26	1	1				0	1	2	0	0	vietnam							2	0		0
11076	Vietnam Study 4	37	1	1				0	1	2	0	0	vietnam							2	0		0
11077	Vietnam Study 4	41	1	1				0	1	2	1	0	vietnam							2	0		1
11079	Vietnam Study 4	35	1	1				0	1	2	1	1	vietnam							2	0		2
11080	Vietnam Study 4	31	1	1				0	1	2	1	1	vietnam							2	0		2
11082	Vietnam Study 4	40	1	1				0	1	2	0	0	vietnam							2	0		0
11088	Vietnam Study 4	39	1	1				0	1	2	0	0	vietnam							2	0		0
11089	Vietnam Study 4	32	1	1				0	1	2	0	0	vietnam							2	0		0
11090	Vietnam Study 4	41	1	1				0	1	2	0	0	vietnam							2	0		0
11091	Vietnam Study 4	32	1	1				0	1	1	0	0	vietnam							1	0		0
11092	Vietnam Study 4	33	1	1				0	1	1	1	0	vietnam							1	0		1
11094	Vietnam Study 4	28	0	1				0	1	4	0	0	vietnam							4	0		0
11099	Vietnam Study 4	33	1	1				0	1	2	1	0	vietnam							2	0		1
11101	Vietnam Study 4	35	1	1				0	1	1	0	0	vietnam							1	0		0
11102	Vietnam Study 4	31	0	1				0	1	4	0	0	vietnam							4	0		0
11104	Vietnam Study 4	35	1	1				0	1	2	0	0	vietnam							2	0		0
11109	Vietnam Study 4	25	1	1				0	1	2	0	0	vietnam							2	0		0
12001	Vietnam Study 4	35	1	1				0	1	4	1	0	vietnam							4	0		1
12002	Vietnam Study 4	26	1	1				0	1	2	1	0	vietnam							2	0		1
12004	Vietnam Study 4	32	1	1				0	1	1	0	0	vietnam							1	0		0
12006	Vietnam Study 4	28	1	1				0	1	2	0	0	vietnam							2	0		0
12007	Vietnam Study 4	41	1	1				0	1	2	0	0	vietnam							2	0		0
12008	Vietnam Study 4	32	0	1				0	1	2	0	0	vietnam							2	0		0
12010	Vietnam Study 4	34	1	1				0	1	2	0	0	vietnam							2	0		0
12013	Vietnam Study 4	23	1	1				0	1	2	1	0	vietnam							2	0		1
12014	Vietnam Study 4	30	1	1				0	1	2	0	0	vietnam							2	0		0
12016	Vietnam Study 4	34	1	1				0	1	1	0	0	vietnam							1	0		0
12020	Vietnam Study 4	36	1	1				0	1	2	0	0	vietnam							2	0		0
12021	Vietnam Study 4	40	1	1				0	1	1	0	0	vietnam							1	0		0
12022	Vietnam Study 4	36	1	1				0	1	2	1	0	vietnam							2	0		1
12024	Vietnam Study 4	34	1	1				0	1	2	0	0	vietnam							2	0		0
12026	Vietnam Study 4	45	1	1				0	1	2	1	1	vietnam							2	0		2
12029	Vietnam Study 4	34	1	1				0	1	2	0	0	vietnam							2	0		0
12032	Vietnam Study 4	36	1	1				0	1	1	0	0	vietnam							1	0		0
12034	Vietnam Study 4	26	0	1				0	1	1	1	0	vietnam							1	0		1
12035	Vietnam Study 4	34	1	1				0	1	2	0	0	vietnam							2	0		0
12037	Vietnam Study 4	48	1	1				0	1	2	0	0	vietnam							2	0		0
12038	Vietnam Study 4	35	1	1				0	1	2	1	0	vietnam							2	0		1
12040	Vietnam Study 4	30	1	1				0	1	2	0	0	vietnam							2	0		0
12042	Vietnam Study 4	41	1	1				0	1	2	0	0	vietnam							2	0		0
12045	Vietnam Study 4	39	1	1				0	1	2	0	0	vietnam							2	0		0
12049	Vietnam Study 4	40	1	1				0	1	2	0	0	vietnam							2	0		0
12053	Vietnam Study 4	31	1	1				0	1	4	0	0	vietnam							4	0		0
12062	Vietnam Study 4	37	1	1				0	1	4	1	0	vietnam							4	0		1
13002	Vietnam Study 4	31	1	1				0	1	2	0	0	vietnam							2	0		0
13006	Vietnam Study 4	42	1	1				0	1	1	1	0	vietnam							1	0		1
13010	Vietnam Study 4	33	1	1				0	1	2	0	0	vietnam							2	0		0
13012	Vietnam Study 4	38	0	1				0	1	2	1	0	vietnam							2	0		1
13014	Vietnam Study 4	30	1	1				0	1	4	1	0	vietnam							4	0		1
13017	Vietnam Study 4	29	0	1				0	1	2	1	0	vietnam							2	0		1
13018	Vietnam Study 4	36	1	1				0	1	2	1	0	vietnam							2	0		1
13019	Vietnam Study 4	34	1	1				0	1	2	1	0	vietnam							2	0		1
13021	Vietnam Study 4	34	1	1				0	1	2	0	0	vietnam							2	0		0
13023	Vietnam Study 4	19	0	1				0	1	2	0	0	vietnam							2	0		0
13024	Vietnam Study 4	31	1	1				0	1	2	1	1	vietnam							2	0		2
13027	Vietnam Study 4	33	1	1				0	1	2	0	0	vietnam							2	0		0
21039	Vietnam Study 4	49	1	0				0	1	2	1	0	vietnam							2	0		1
21040	Vietnam Study 4	31	1	0				0	1	2	1	0	vietnam							2	0		1
21044	Vietnam Study 4	47	1	0				0	1	2	1	1	vietnam							2	0		2
21047	Vietnam Study 4	32	1	0				0	1	4	1	0	vietnam							4	0		1
21062	Vietnam Study 4	26	0	0				0	1	1	0	0	vietnam							1	0		0
21066	Vietnam Study 4	50	1	0				0	1	2	0	0	vietnam							2	0		0
21069	Vietnam Study 4	19	0	0				0	1	4	0	0	vietnam							4	0		0
21077	Vietnam Study 4	41	1	0				0	1	1	0	0	vietnam							1	0		0
21078	Vietnam Study 4	64	0	0				0	1	1	0	0	vietnam							1	0		0
21081	Vietnam Study 4	39	0	0				0	1	4	1	0	vietnam							4	0		1
21085	Vietnam Study 4	58	1	0				0	1	1	1	0	vietnam							1	0		1
21101	Vietnam Study 4	38	1	0				0	1	1	0	0	vietnam							1	0		0
21108	Vietnam Study 4	20	0	0				0	1	2	1	0	vietnam							2	0		1
21119	Vietnam Study 4	25	1	0				0	1	2	0	0	vietnam							2	0		0
21123	Vietnam Study 4	36	0	0				0	1	2	1	0	vietnam							2	0		1
21131	Vietnam Study 4	70	1	0				0	1	2	0	0	vietnam							2	0		0
21132	Vietnam Study 4	44	0	0				0	1	2	0	0	vietnam							2	0		0
21134	Vietnam Study 4	49	0	0				0	1	1	0	0	vietnam							1	0		0
21135	Vietnam Study 4	22	1	0				0	1	2	0	0	vietnam							2	0		0
21138	Vietnam Study 4	53	1	0				0	1	2	0	0	vietnam							2	0		0
21141	Vietnam Study 4	34	0	0				0	1	2	0	0	vietnam							2	0		0
21147	Vietnam Study 4	23	0	0				0	1	2	0	0	vietnam							2	0		0
22006	Vietnam Study 4	28	1	0				0	1	1	0	0	vietnam							1	0		0
22007	Vietnam Study 4	31	0	0				0	1	2	0	0	vietnam							2	0		0
22017	Vietnam Study 4	38	0	0				0	1	2	1	0	vietnam							2	0		1
22028	Vietnam Study 4	83	0	0				0	1	1	0	0	vietnam							1	0		0
22053	Vietnam Study 4	45	1	0				0	1	2	0	0	vietnam							2	0		0
22059	Vietnam Study 4	36	1	0				0	1	2	0	0	vietnam							2	0		0
22061	Vietnam Study 4	47	0	0				0	1	2	0	0	vietnam							2	0		0
22064	Vietnam Study 4	54	1	0				0	1	2	0	0	vietnam							2	0		0
22072	Vietnam Study 4	26	0	0				0	1	2	1	0	vietnam							2	0		1
22073	Vietnam Study 4	29	0	0				0	1	4	0	0	vietnam							4	0		0
22087	Vietnam Study 4	45	1	0				0	1	2	1	0	vietnam							2	0		1
22093	Vietnam Study 4	23	1	0				0	1	2	0	0	vietnam							2	0		0
22101	Vietnam Study 4	76	0	0				0	1	2	0	0	vietnam							2	0		0
22103	Vietnam Study 4	75	0	0				0	1	2	1	0	vietnam							2	0		1
22105	Vietnam Study 4	70	1	0				0	1	2	0	0	vietnam							2	0		0
22112	Vietnam Study 4	67	1	0				0	1	1	0	0	vietnam							1	0		0
22114	Vietnam Study 4	49	0	0				0	1	2	0	0	vietnam							2	0		0
22121	Vietnam Study 4	27	1	0				0	1	2	0	0	vietnam							2	0		0
23001	Vietnam Study 4	58	0	0				0	1	2	1	0	vietnam							2	0		1
23003	Vietnam Study 4	20	0	0				0	1	2	0	0	vietnam							2	0		0
23016	Vietnam Study 4	18	0	0				0	1	2	1	0	vietnam							2	0		1
23017	Vietnam Study 4	21	1	0				0	1	2	1	0	vietnam							2	0		1
23026	Vietnam Study 4	64	1	0				0	1	1	1	0	vietnam							1	0		1
23027	Vietnam Study 4	43	1	0				0	1	1	1	0	vietnam							1	0		1
23033	Vietnam Study 4	55	1	0				0	1	2	1	0	vietnam							2	0		1
23036	Vietnam Study 4	26	1	0				0	1	2	1	0	vietnam							2	0		1
23037	Vietnam Study 4	50	1	0				0	1	2	1	0	vietnam							2	0		1
23038	Vietnam Study 4	38	1	0				0	1	2	1	0	vietnam							2	0		1
23046	Vietnam Study 4	43	1	0				0	1	1	0	0	vietnam							1	0		0
31002	Vietnam Study 4	35	1	1				0	1	2	1	1	vietnam							2	0		2
31004	Vietnam Study 4	33	1	1				0	1	2	0	0	vietnam							2	0		0
31005	Vietnam Study 4	35	0	1				0	1	1	0	0	vietnam							1	0		0
31006	Vietnam Study 4	29	1	1				0	1	2	1	0	vietnam							2	0		1
31007	Vietnam Study 4	28	0	1				0	1	2	0	0	vietnam							2	0		0
31008	Vietnam Study 4	37	1	1				0	1	1	0	0	vietnam							1	0		0
31009	Vietnam Study 4	29	1	1				0	1	4	0	0	vietnam							4	0		0
31010	Vietnam Study 4	30	1	1				0	1	1	1	0	vietnam							1	0		1
31011	Vietnam Study 4	39	1	1				0	1	2	0	0	vietnam							2	0		0
31012	Vietnam Study 4	32	1	1				0	1	2	0	0	vietnam							2	0		0
31013	Vietnam Study 4	31	1	1				0	1	1	1	0	vietnam							1	0		1
31014	Vietnam Study 4	35	1	1				0	1	2	1	0	vietnam							2	0		1
31016	Vietnam Study 4	32	0	1				0	1	2	0	0	vietnam							2	0		0
31017	Vietnam Study 4	29	0	1				0	1	2	1	1	vietnam							2	0		2
31019	Vietnam Study 4	33	1	1				0	1	2	0	0	vietnam							2	0		0
31020	Vietnam Study 4	39	0	1				0	1	2	0	0	vietnam							2	0		0
31022	Vietnam Study 4	30	1	1				0	1	2	0	0	vietnam							2	0		0
31023	Vietnam Study 4	42	1	1				0	1	1	1	0	vietnam							1	0		1
31024	Vietnam Study 4	30	1	1				0	1	2	0	0	vietnam							2	0		0
31025	Vietnam Study 4	29	1	1				0	1	2	1	0	vietnam							2	0		1
31026	Vietnam Study 4	42	1	1				0	1	2	0	0	vietnam							2	0		0
31027	Vietnam Study 4	32	1	1				0	1	2	0	0	vietnam							2	0		0
31028	Vietnam Study 4	43	1	1				0	1	1	1	0	vietnam							1	0		1
31029	Vietnam Study 4	35	1	1				0	1	1	0	0	vietnam							1	0		0
31030	Vietnam Study 4	27	0	1				0	1	2	0	0	vietnam							2	0		0
31033	Vietnam Study 4	41	1	1				0	1	1	0	0	vietnam							1	0		0
31034	Vietnam Study 4	32	1	1				0	1	4	0	0	vietnam							4	0		0
31036	Vietnam Study 4	34	1	1				0	1	2	1	0	vietnam							2	0		1
31037	Vietnam Study 4	37	1	1				0	1	1	0	0	vietnam							1	0		0
31041	Vietnam Study 4	37	0	1				0	1	2	0	0	vietnam							2	0		0
31042	Vietnam Study 4	22	1	1				0	1	2	0	0	vietnam							2	0		0
31045	Vietnam Study 4	35	1	1				0	1	1	0	0	vietnam							1	0		0
31046	Vietnam Study 4	38	1	1				0	1	1	0	0	vietnam							1	0		0
31047	Vietnam Study 4	27	0	1				0	1	2	1	0	vietnam							2	0		1
32001	Vietnam Study 4	28	1	1				0	1	2	1	0	vietnam							2	0		1
32003	Vietnam Study 4	34	1	1				0	1	1	0	0	vietnam							1	0		0
32006	Vietnam Study 4	35	1	1				0	1	2	1	0	vietnam							2	0		1
32007	Vietnam Study 4	44	1	1				0	1	1	0	0	vietnam							1	0		0
32009	Vietnam Study 4	28	1	1				0	1	2	0	0	vietnam							2	0		0
32010	Vietnam Study 4	38	0	1				0	1	2	0	0	vietnam							2	0		0
32011	Vietnam Study 4	54	0	1				0	1	1	0	0	vietnam							1	0		0
32012	Vietnam Study 4	40	1	1				0	1	1	0	0	vietnam							1	0		0
32013	Vietnam Study 4	45	1	1				0	1	4	0	0	vietnam							4	0		0
32014	Vietnam Study 4	44	1	1				0	1	2	0	0	vietnam							2	0		0
32015	Vietnam Study 4	29	1	1				0	1	2	1	0	vietnam							2	0		1
32016	Vietnam Study 4	32	1	1				0	1	2	1	0	vietnam							2	0		1
32017	Vietnam Study 4	44	1	1				0	1	1	0	0	vietnam							1	0		0
32018	Vietnam Study 4	32	1	1				0	1	2	0	0	vietnam							2	0		0
32019	Vietnam Study 4	32	1	1				0	1	2	0	0	vietnam							2	0		0
32021	Vietnam Study 4	34	1	1				0	1	1	0	0	vietnam							1	0		0
32022	Vietnam Study 4	26	1	1				0	1	2	0	0	vietnam							2	0		0
32023	Vietnam Study 4	35	1	1				0	1	2	0	0	vietnam							2	0		0
32024	Vietnam Study 4	22	0	1				0	1	2	1	0	vietnam							2	0		1
32026	Vietnam Study 4	41	1	1				0	1	1	0	0	vietnam							1	0		0
32034	Vietnam Study 4	32	1	1				0	1	2	0	0	vietnam							2	0		0
32035	Vietnam Study 4	38	1	1				0	1	1	0	0	vietnam							1	0		0
32036	Vietnam Study 4	39	1	1				0	1	1	0	0	vietnam							1	0		0
32037	Vietnam Study 4	44	1	1				0	1	1	0	0	vietnam							1	0		0
32038	Vietnam Study 4	33	0	1				0	1	2	1	0	vietnam							2	0		1
32039	Vietnam Study 4	35	1	1				0	1	2	0	0	vietnam							2	0		0
32041	Vietnam Study 4	33	0	1				0	1	2	1	1	vietnam							2	0		2
32043	Vietnam Study 4	41	1	1				0	1	1	0	0	vietnam							1	0		0
32046	Vietnam Study 4	33	0	1				0	1	1	0	0	vietnam							1	0		0
32047	Vietnam Study 4	63	1	1				0	1	2	1	0	vietnam							2	0		1
32050	Vietnam Study 4	34	0	1				0	1	4	0	0	vietnam							4	0		0
32051	Vietnam Study 4	30	1	1				0	1	2	1	0	vietnam							2	0		1
32052	Vietnam Study 4	28	1	1				0	1	1	0	0	vietnam							1	0		0
32053	Vietnam Study 4	49	0	1				0	1	2	0	0	vietnam							2	0		0
32056	Vietnam Study 4	30	1	1				0	1	1	0	0	vietnam							1	0		0
32058	Vietnam Study 4	54	1	1				0	1	2	1	0	vietnam							2	0		1
33001	Vietnam Study 4	30	1	1				0	1	2	0	0	vietnam							2	0		0
33002	Vietnam Study 4	30	0	1				0	1	2	0	0	vietnam							2	0		0
33003	Vietnam Study 4	33	1	1				0	1	2	0	0	vietnam							2	0		0
33004	Vietnam Study 4	28	1	1				0	1	2	0	0	vietnam							2	0		0
33005	Vietnam Study 4	25	1	1				0	1	2	1	1	vietnam							2	0		2
33006	Vietnam Study 4	37	1	1				0	1	2	0	0	vietnam							2	0		0
33008	Vietnam Study 4	29	1	1				0	1	4	0	0	vietnam							4	0		0
33010	Vietnam Study 4	32	1	1				0	1	2	0	0	vietnam							2	0		0
33011	Vietnam Study 4	35	1	1				0	1	2	0	0	vietnam							2	0		0
33012	Vietnam Study 4	32	1	1				0	1	2	1	0	vietnam							2	0		1
33013	Vietnam Study 4	34	1	1				0	1	2	0	0	vietnam							2	0		0
33014	Vietnam Study 4	31	0	1				0	1	2	1	0	vietnam							2	0		1
33015	Vietnam Study 4	34	1	1				0	1	2	0	0	vietnam							2	0		0
33016	Vietnam Study 4	35	1	1				0	1	2	0	0	vietnam							2	0		0
33018	Vietnam Study 4	22	1	1				0	1	4	0	0	vietnam							4	0		0
33019	Vietnam Study 4	35	1	1				0	1	2	0	0	vietnam							2	0		0
33021	Vietnam Study 4	37	1	1				0	1	1	0	0	vietnam							1	0		0
33023	Vietnam Study 4	41	1	1				0	1	1	0	0	vietnam							1	0		0
33024	Vietnam Study 4	38	1	1				0	1	2	0	0	vietnam							2	0		0
33027	Vietnam Study 4	31	1	1				0	1	2	0	0	vietnam							2	0		0
33029	Vietnam Study 4	29	0	1				0	1	2	0	0	vietnam							2	0		0
33030	Vietnam Study 4	34	1	1				0	1	2	1	0	vietnam							2	0		1
33031	Vietnam Study 4	40	1	1				0	1	1	1	0	vietnam							1	0		1
33032	Vietnam Study 4	41	1	1				0	1	2	0	0	vietnam							2	0		0
33033	Vietnam Study 4	29	1	1				0	1	2	0	0	vietnam							2	0		0
33034	Vietnam Study 4	41	1	1				0	1	2	0	0	vietnam							2	0		0
33035	Vietnam Study 4	44	1	1				0	1	2	0	0	vietnam							2	0		0
41001	Vietnam Study 4	37	0	0				0	1	1	0	0	vietnam							1	0		0
41002	Vietnam Study 4	23	0	0				0	1	1	0	0	vietnam							1	0		0
41003	Vietnam Study 4	27	1	0				0	1	1	0	0	vietnam							1	0		0
41007	Vietnam Study 4	42	0	0				0	1	2	1	0	vietnam							2	0		1
41008	Vietnam Study 4	48	1	0				0	1	1	0	0	vietnam							1	0		0
41009	Vietnam Study 4	25	1	0				0	1	4	0	0	vietnam							4	0		0
41010	Vietnam Study 4	38	1	0				0	1	1	0	0	vietnam							1	0		0
41011	Vietnam Study 4	40	0	0				0	1	1	0	0	vietnam							1	0		0
41012	Vietnam Study 4	44	1	0				0	1	1	1	1	vietnam							1	0		2
41013	Vietnam Study 4	26	0	0				0	1	2	0	0	vietnam							2	0		0
41014	Vietnam Study 4	25	0	0				0	1	1	0	0	vietnam							1	0		0
41015	Vietnam Study 4	36	1	0				0	1	2	0	0	vietnam							2	0		0
41016	Vietnam Study 4	26	1	0				0	1	1	1	0	vietnam							1	0		1
41020	Vietnam Study 4	22	1	0				0	1	2	1	0	vietnam							2	0		1
41024	Vietnam Study 4	19	0	0				0	1	1	0	0	vietnam							1	0		0
41027	Vietnam Study 4	41	1	0				0	1	2	0	0	vietnam							2	0		0
41030	Vietnam Study 4	33	1	0				0	1	2	0	0	vietnam							2	0		0
41035	Vietnam Study 4	22	0	0				0	1	4	0	0	vietnam							4	0		0
41038	Vietnam Study 4	43	1	0				0	1	1	0	0	vietnam							1	0		0
41039	Vietnam Study 4	21	1	0				0	1	2	0	0	vietnam							2	0		0
41040	Vietnam Study 4	47	1	0				0	1	1	0	0	vietnam							1	0		0
41041	Vietnam Study 4	53	1	0				0	1	1	0	0	vietnam							1	0		0
41043	Vietnam Study 4	46	0	0				0	1	1	1	1	vietnam							1	0		2
41044	Vietnam Study 4	44	1	0				0	1	2	0	0	vietnam							2	0		0
41047	Vietnam Study 4	18	0	0				0	1	1	0	0	vietnam							1	0		0
42001	Vietnam Study 4	26	1	0				0	1	1	1	0	vietnam							1	0		1
42005	Vietnam Study 4	20	0	0				0	1	2	0	0	vietnam							2	0		0
42007	Vietnam Study 4	23	0	0				0	1	2	1	0	vietnam							2	0		1
42008	Vietnam Study 4	21	0	0				0	1	2	1	0	vietnam							2	0		1
42009	Vietnam Study 4	34	1	0				0	1	2	0	0	vietnam							2	0		0
42010	Vietnam Study 4	50	0	0				0	1	1	0	0	vietnam							1	0		0
42014	Vietnam Study 4	35	1	0				0	1	2	0	0	vietnam							2	0		0
42015	Vietnam Study 4	47	1	0				0	1	1	0	0	vietnam							1	0		0
42017	Vietnam Study 4	41	1	0				0	1	2	1	0	vietnam							2	0		1
42019	Vietnam Study 4	48	0	0				0	1	1	1	0	vietnam							1	0		1
42021	Vietnam Study 4	30	1	0				0	1	2	1	0	vietnam							2	0		1
42022	Vietnam Study 4	63	1	0				0	1	1	0	0	vietnam							1	0		0
42023	Vietnam Study 4	56	1	0				0	1	2	1	0	vietnam							2	0		1
42024	Vietnam Study 4	79	1	0				0	1	1	0	0	vietnam							1	0		0
42026	Vietnam Study 4	43	0	0				0	1	1	0	0	vietnam							1	0		0
42027	Vietnam Study 4	24	0	0				0	1	2	0	0	vietnam							2	0		0
42031	Vietnam Study 4	63	0	0				0	1	2	0	0	vietnam							2	0		0
42034	Vietnam Study 4	30	0	0				0	1	2	0	0	vietnam							2	0		0
42035	Vietnam Study 4	43	0	0				0	1	1	0	0	vietnam							1	0		0
42037	Vietnam Study 4	46	0	0				0	1	1	0	0	vietnam							1	0		0
42038	Vietnam Study 4	22	1	0				0	1	2	0	0	vietnam							2	0		0
42040	Vietnam Study 4	20	1	0				0	1	4	1	0	vietnam							4	0		1
42042	Vietnam Study 4	34	1	0				0	1	2	1	0	vietnam							2	0		1
42044	Vietnam Study 4	25	0	0				0	1	2	0	0	vietnam							2	0		0
42045	Vietnam Study 4	27	1	0				0	1	1	0	0	vietnam							1	0		0
42046	Vietnam Study 4	39	0	0				0	1	1	0	0	vietnam							1	0		0
42049	Vietnam Study 4	33	0	0				0	1	2	0	0	vietnam							2	0		0
42050	Vietnam Study 4	42	0	0				0	1	2	0	0	vietnam							2	0		0
42052	Vietnam Study 4	45	0	0				0	1	1	0	0	vietnam							1	0		0
42053	Vietnam Study 4	29	0	0				0	1	1	0	0	vietnam							1	0		0
42055	Vietnam Study 4	21	0	0				0	1	2	0	0	vietnam							2	0		0
42056	Vietnam Study 4	64	1	0				0	1	1	0	0	vietnam							1	0		0
42059	Vietnam Study 4	49	1	0				0	1	2	1	1	vietnam							2	0		2
42060	Vietnam Study 4	30	0	0				0	1	2	0	0	vietnam							2	0		0
42062	Vietnam Study 4	25	1	0				0	1	2	0	0	vietnam							2	0		0
42065	Vietnam Study 4	60	1	0				0	1	1	0	0	vietnam							1	0		0
43003	Vietnam Study 4	18	0	0				0	1	2	0	0	vietnam							2	0		0
43004	Vietnam Study 4	46	0	0				0	1	1	0	0	vietnam							1	0		0
43005	Vietnam Study 4	19	1	0				0	1	2	0	0	vietnam							2	0		0
43007	Vietnam Study 4	27	1	0				0	1	2	1	0	vietnam							2	0		1
43008	Vietnam Study 4	23	1	0				0	1	4	0	0	vietnam							4	0		0
43009	Vietnam Study 4	30	0	0				0	1	1	1	1	vietnam							1	0		2
43010	Vietnam Study 4	22	0	0				0	1	2	0	0	vietnam							2	0		0
43012	Vietnam Study 4	18	0	0				0	1	2	0	0	vietnam							2	0		0
43013	Vietnam Study 4	26	0	0				0	1	2	0	0	vietnam							2	0		0
43014	Vietnam Study 4	43	1	0				0	1	1	0	0	vietnam							1	0		0
43016	Vietnam Study 4	20	1	0				0	1	2	0	0	vietnam							2	0		0
43017	Vietnam Study 4	44	1	0				0	1	2	1	0	vietnam							2	0		1
43018	Vietnam Study 4	30	0	0				0	1	1	0	0	vietnam							1	0		0
43020	Vietnam Study 4	33	1	0				0	1	2	0	0	vietnam							2	0		0
43024	Vietnam Study 4	30	0	0				0	1	1	0	0	vietnam							1	0		0
43025	Vietnam Study 4	25	1	0				0	1	1	0	0	vietnam							1	0		0
43027	Vietnam Study 4	23	1	0				0	1	2	0	0	vietnam							2	0		0
43028	Vietnam Study 4	26	1	0				0	1	1	0	0	vietnam							1	0		0
43029	Vietnam Study 4	29	1	0				0	1	1	0	0	vietnam							1	0		0
43031	Vietnam Study 4	70	0	0				0	1	2	0	0	vietnam							2	0		0
100865		20	1	0				1	0	2	0	0	indonesia	0	Indonesia		Beijing			2	0	1	0
100866		83	1	0				1	0	4	0	0	indonesia	0	Indonesia		Euro-American			4	0	1	0
100870		58	0	0				1	0	4	0	0	indonesia	0	Indonesia		Euro-American			4	0	1	0
100874		20	1	0				1	0	4	0	0	indonesia		Indonesia		Euro-American			4	0	1	0
100876		17	0	0				1	0	4	0	0	indonesia	0	Indonesia		Euro-American			4	0	1	0
100878		27	0	0				1	0	4	0	0	indonesia	0	Indonesia		Euro-American			4	0	1	0
100879		27	1	0				1	0	2	0	0	indonesia		Indonesia		Beijing			2	0	1	0
100883		24	1	0				1	0	2	0	0	indonesia	0	Indonesia		Beijing			2	0	1	0
100884		52	0	0				1	0	4	0	0	indonesia	1	Indonesia		Euro-American			4	0	1	0
100886		20	1	0				1	0	4	0	0	indonesia		Indonesia		Euro-American			4	0	1	0
100887		50	0	0				1	0	4	0	0	indonesia		Indonesia		Euro-American			4	0	1	0
100890		36	1	0				1	0	4	1	0	indonesia	0	Indonesia		Euro-American			4	0	1	1
100891		38	0	0				1	0	2	0	0	indonesia		Indonesia		Beijing			2	0	1	0
100892		39	0	0				1	0	2	0	0	indonesia		Indonesia		Beijing			2	0	1	0
100894		17	1	0				1	0	4	0	0	indonesia		Indonesia		Euro-American			4	0	1	0
100895		68	0	0				1	0	4	0	0	indonesia		Indonesia		Euro-American			4	0	1	0
100896		23	0	0				1	0	4	0	0	indonesia	0	Indonesia		Euro-American			4	0	1	0
100901		47	1	0				1	0	4	0	0	indonesia	0	Indonesia		Euro-American			4	0	1	0
100904		21	1	0				1	0	4	0	0	indonesia	0	Indonesia		Euro-American			4	0	1	0
100906		25	1	0				1	0	4	0	0	indonesia	0	Indonesia		Euro-American			4	0	1	0
100907		26	0	0				1	0	4	0	0	indonesia		Indonesia		Euro-American			4	0	1	0
100912		31	1	0				1	0	4	0	0	indonesia		Indonesia		Euro-American			4	0	1	0
100913		45	0	0				1	0	2	1	0	indonesia		Indonesia		Beijing			2	0	1	1
100917		26	1	0				1	0	4	0	0	indonesia		Indonesia		Euro-American			4	0	1	0
100918		19	0	0				1	0	2	0	0	indonesia	0	Indonesia		Beijing			2	0	1	0
100921		35	0	0				1	0	4	0	0	indonesia	0	Indonesia		Euro-American			4	0	1	0
100923		53	1	0				1	0	4	0	0	indonesia	1	Indonesia		Euro-American			4	0	1	0
100925		19	0	0				1	0	4	0	0	indonesia	0	Indonesia		Euro-American			4	0	1	0
100926		26	0	0				1	0	2	1	1	indonesia		Indonesia		Beijing			2	0	1	2
100927		41	1	0				1	0	4	0	0	indonesia	0	Indonesia		Euro-American			4	0	1	0
100928		20	1	0				1	0	2	0	0	indonesia	0	Indonesia		Beijing			2	0	1	0
100929		27	1	0				1	0	2	0	0	indonesia		Indonesia		Beijing			2	0	1	0
100930		16	0	0				1	0	4	0	0	indonesia	0	Indonesia		Euro-American			4	0	1	0
100931		17	0	0				1	0	4	0	0	indonesia		Indonesia		Euro-American			4	0	1	0
100932		54	0	0				1	0	4	0	0	indonesia		Indonesia		Euro-American			4	0	1	0
100933		43	0	0				1	0	4	0	0	indonesia		Indonesia		Euro-American			4	0	1	0
100935		31	0	0				1	0	4	0	0	indonesia		Indonesia		Euro-American			4	0	1	0
100941		56	1	0				1	0	2	0	0	indonesia		Indonesia		Beijing			2	0	1	0
100943		57	1	0				1	0	4	0	0	indonesia	1	Indonesia		Euro-American			4	0	1	0
100946		36	1	0				1	0	4	0	0	indonesia		Indonesia		Euro-American			4	0	1	0
100947		60	1	0				1	0	4	0	0	indonesia		Indonesia		Euro-American			4	0	1	0
100951		32	0	0				1	0	4	0	0	indonesia		Indonesia		Euro-American			4	0	1	0
100960		27	0	0				1	0	2	0	0	indonesia		Indonesia		Beijing			2	0	1	0
100962		21	1	0				1	0	2	1	1	indonesia		Indonesia		Beijing			2	0	1	2
100963		57	0	0				1	0	4	0	0	indonesia	1	Indonesia		Euro-American			4	0	1	0
100964		29	0	0				1	0	4	1	0	indonesia	0	Indonesia		Euro-American			4	0	1	1
100967		49	1	0				1	0	4	0	0	indonesia	0	Indonesia		Euro-American			4	0	1	0
100968		18	1	0				1	0	2	0	0	indonesia	0	Indonesia					2	0	1	0
100972		59	1	0				1	0	2	1	0	indonesia	1	Indonesia		Beijing			2	0	1	1
100975		22	1	0				1	0	4	0	0	indonesia	0	Indonesia		Euro-American			4	0	1	0
100976		32	0	0				1	0	4	0	0	indonesia	0	Indonesia		Euro-American			4	0	1	0
100983		30	1	0				1	0	4	0	0	indonesia		Indonesia		Euro-American			4	0	1	0
100984		25	0	0				1	0	4	0	0	indonesia		Indonesia		Euro-American			4	0	1	0
100989		62	1	0				1	0	2	1	0	indonesia	0	Indonesia		Beijing			2	0	1	1
100991		21	0	0				1	0	4	0	0	indonesia		Indonesia		Euro-American			4	0	1	0
100992		41	1					1	0	2	0	0	indonesia	0	Indonesia		Beijing			2	0	1	0
100993		21	0					1	0	2	0	0	indonesia	0	Indonesia		Beijing			2	0	1	0
100994		71	0	0				1	0	2	0	0	indonesia		Indonesia		Beijing			2	0	1	0
100996		56	1	0				1	0	2	0	0	indonesia	1	Indonesia		Beijing			2	0	1	0
100997		32	1	0				1	0	4	0	0	indonesia	0	Indonesia		Euro-American			4	0	1	0
100999		36	1	0				1	0	4	0	0	indonesia		Indonesia		Euro-American			4	0	1	0
900077		45	1	0	1	HREZ		0	1	4	0	0	indonesia	0	Indonesia		Euro-American			4	0	1	0
900083		23	0	0	1	HREZ		0	1	2	0	0	indonesia	0	Indonesia		Beijing			2	0	1	0
900084		35	1	0	1			0	1	4	0	0	indonesia	0	Indonesia		Euro-American			4	0	1	0
900089		30	0	0	1			0	1	4	0	0	indonesia	0	Indonesia		Euro-American			4	0	1	0
900094		40	1	0	1			0	1	4	0	0	indonesia	0	Indonesia		Euro-American			4	0	1	0
900095		30	0	0	1			0	1	2	0	0	indonesia	0	Indonesia		Beijing			2	0	1	0
900104		30	0	0	1			0	1	4	0	0	indonesia	0	Indonesia		Euro-American			4	0	1	0
900110		23	1	0	1			0	1	4	0	0	indonesia	0	Indonesia		Euro-American			4	0	1	0
900115		25	0	0	0			0	1	2	0	0	indonesia	0	Indonesia		Beijing			2	0		0
900126		19	0	0	0	HREZ		0	1	2	0	0	indonesia	0	Indonesia		Beijing			2	0		0
900130		22	1	0	1			0	1	4	0	0	indonesia	0	Indonesia		Euro-American			4	0	1	0
900135		19	0	0	1	HREZ		0	1	4	0	0	indonesia	0	Indonesia		Euro-American			4	0	1	0
900138		24	1	0	0	HREZ		0	1	4	0	0	indonesia	0	Indonesia		Euro-American			4	0		0
900144		31	0	0	1			0	1	4	0	0	indonesia	0	Indonesia		Euro-American			4	0	1	0
900150		26	0	0	0	HREZ		0	1	1	0	0	indonesia	0	Indonesia		Indo-Oceanic			1	0		0
900157		23	1	0	0	HREZ		0	1	4	0	0	indonesia	0	Indonesia		Euro-American			4	0		0
900159		40	1	0	1			0	1	2	0	0	indonesia	0	Indonesia		Beijing			2	0	1	0
900160		21	1	0	1	HREZ		0	1	4	0	0	indonesia	0	Indonesia		Euro-American			4	0	1	0
900161		33	0	0	1			0	1	4	1	0	indonesia	0	Indonesia		Euro-American			4	0	1	1
900164		22	1	0	1			0	1	4	1	1	indonesia	0	Indonesia		Euro-American			4	0	1	2
900166		33	1	0	1			0	1	4	0	0	indonesia	0	Indonesia		Euro-American			4	0	1	0
900169		18	0	0	1	HREZ		0	1	2	0	0	indonesia	0	Indonesia		Beijing			2	0	1	0
900173		32	0	0	0			0	1	2	0	0	indonesia	0	Indonesia		Beijing			2	0		0
900174		20	0	0	0	HREZ		0	1	4	0	0	indonesia	0	Indonesia		Euro-American			4	0		0
900176		25	0	0	1	HREZ		0	1	4	0	0	indonesia	0	Indonesia		Euro-American			4	0	1	0
900177		34	0	0	0	other		0	1	2	0	0	indonesia	1	Indonesia		Beijing			2	0		0
900178		28	1	0	1			0	1	4	0	0	indonesia	0	Indonesia		Euro-American			4	0	1	0
900179		22	0	0	1			0	1	4	0	0	indonesia	0	Indonesia		Euro-American			4	0	1	0
900181		21	1	0	0			0	1	4	0	0	indonesia	0	Indonesia		Euro-American			4	0		0
900183		20	0	0	0			0	1	4	0	0	indonesia	0	Indonesia		Euro-American			4	0		0
900190		21	0	0	1	HREZ		0	1	4	0	0	indonesia	0	Indonesia		Euro-American			4	0	1	0
900192		33	1	1	1			0	1	4	0	0	indonesia	0	Indonesia		Euro-American			4	0	1	0
900199		21	0	0	0	HREZ		0	1	4	0	0	indonesia	0	Indonesia		Euro-American			4	0		0
900201		25	0	0	1			0	1	2	0	0	indonesia	0	Indonesia		Beijing			2	0	1	0
900202		19	0	0	1	HREZ		0	1	4	0	0	indonesia	0	Indonesia		Euro-American			4	0	1	0
900204		40	1	0	0			0	1	4	0	0	indonesia	1	Indonesia		Euro-American			4	0		0
900206		16	0	0	1	HREZ		0	1	4	0	0	indonesia	0	Indonesia		Euro-American			4	0	1	0
900211		26	1	0	1	other		0	1	2	0	0	indonesia	0	Indonesia		Beijing			2	0	1	0
900212		17	0	0				0	1	2	0	0	indonesia		Indonesia		Beijing			2	0		0
900215		20	1	0				0	1	2	0	0	indonesia	0	Indonesia		Beijing			2	0		0
900221		35	1	0				0	1	4	0	0	indonesia		Indonesia		Euro-American			4	0		0
900223		34	1	0	1			0	1	4	0	0	indonesia	0	Indonesia		Euro-American			4	0	1	0
900225		19	1	0	1			0	1	4	0	0	indonesia	0	Indonesia		Euro-American			4	0	1	0
900229		32	1	0				0	1	4	1	0	indonesia	0	Indonesia		Euro-American			4	0		1
900236		29	0	0	1			0	1	4	0	0	indonesia	0	Indonesia		Euro-American			4	0	1	0
900238		23	1	0	1			0	1	4	0	0	indonesia	0	Indonesia		Euro-American			4	0	1	0
900239		27	1	0				0	1	2	0	0	indonesia	0	Indonesia		Beijing			2	0		0
900241		27	1	0				0	1	4	0	0	indonesia	0	Indonesia		Euro-American			4	0		0
900244		20	0	0	1	HREZ		0	1	2	0	0	indonesia	0	Indonesia		Beijing			2	0	1	0
900251		31	1	0				0	1	4	0	0	indonesia	0	Indonesia		Euro-American			4	0		0
900319		21	1	0	1			0	1	2	1	1	indonesia	0	Indonesia		Beijing			2	0	1	2
900343		18	0	0	1			0	1	2	0	0	indonesia	0	Indonesia		Beijing			2	0	1	0
900344		23	1	0	0	HREZ		0	1	2	0	0	indonesia	0	Indonesia		Beijing			2	0		0
900365		46	1	0	1	HREZ		0	1	4	0	0	indonesia	0	Indonesia		Euro-American			4	0	1	0
900374		30	1	0	0	HREZ		0	1	2	0	0	indonesia	0	Indonesia		Beijing			2	0		0
900387		20	1	0	1			0	1	4	1	0	indonesia	0	Indonesia		Euro-American			4	0	1	1
900394		38	1	0				0	1	4	0	0	indonesia	0	Indonesia		Euro-American			4	0		0
900397		20	1	0	0	HREZ		0	1	4	0	0	indonesia	0	Indonesia		Euro-American			4	0		0
900400		28	1	0	1	HREZ		0	1	4	0	0	indonesia	0	Indonesia		Euro-American			4	0	1	0
900406		22	0	0	0			0	1	2	0	0	indonesia	0	Indonesia		Beijing			2	0		0
900413		31	1	0	0	HREZ		0	1	4	0	0	indonesia	0	Indonesia		Euro-American			4	0		0
900416		21	1	0	1			0	1	4	0	0	indonesia	0	Indonesia		Euro-American			4	0	1	0
900417		40	0	0	0	HREZ		0	1	2	0	0	indonesia	0	Indonesia		Beijing			2	0		0
900421		36	0	0	1	HREZ		0	1	4	0	0	indonesia	0	Indonesia		Euro-American			4	0	1	0
900428		27	0	0	1	HREZ		0	1	4	0	0	indonesia	0	Indonesia		Euro-American			4	0	1	0
900430		27	0	0	1			0	1	2	0	0	indonesia	0	Indonesia		Beijing			2	0	1	0
900437		27	1	0	1	other		0	1	2	0	0	indonesia	0	Indonesia		Beijing			2	0	1	0
900439		16	0	0	0	HREZ		0	1	2	0	0	indonesia	0	Indonesia		Beijing			2	0		0
900443		30	0	0	1	HREZ		0	1	4	0	0	indonesia	0	Indonesia		Euro-American			4	0	1	0
900446		19	1	0	1			0	1	2	0	0	indonesia	0	Indonesia		Beijing			2	0	1	0
900459		19	1	0	0	HREZ		0	1	4	0	0	indonesia	0	Indonesia		Euro-American			4	0		0
900464		28	1	0	0	HREZ		0	1	2	0	0	indonesia	0	Indonesia		Beijing			2	0		0
900469		47	0	0	0			0	1	4	0	0	indonesia	1	Indonesia		Euro-American			4	0		0
900477		27	1	0	1	HREZ		0	1	2	0	0	indonesia	0	Indonesia		Beijing			2	0	1	0
900489		44	1	0	0	HREZ		0	1	2	0	0	indonesia	0	Indonesia		Beijing			2	0		0
900490		39	0	0	1	HREZ		0	1	2	0	0	indonesia	0	Indonesia		Beijing			2	0	1	0
[truncated: 10,253 more rows]
